# Supplementary material for: Phylogeography of hydrothermal vent stalked barnacles: a new species fills a gap in the Indian Ocean ‘dispersal corridor’ hypothesis
Source: R Soc Open Sci. 2018 Apr 18;5(4):172408. doi: 10.1098/rsos.172408 (PMC5936951; doi:10.1098/rsos.172408)
Supplement: Table S1 [file rsos172408supp1.xlsx]

## Sheet: Sheet1
Supplemental Table S1. List of the sequences used for the phylogenetic analysis in the present study.
Accession No.	Species	Locality	Haplotype, Isorate or vaoucher	Reference
JX036420	Vulcanolepas cf. parensis	Solwara 1 & 8, and South Su, Manus Basin	haplotype H1	Plouviez et al. (2013)
JX036421	Vulcanolepas cf. parensis	South Su, Manus Basin	haplotype H2	Plouviez et al. (2013)
JX036422	Vulcanolepas cf. parensis	Solwara 1 & 8, and South Su, Manus Basin	haplotype H3	Plouviez et al. (2013)
JX036423	Vulcanolepas cf. parensis	Solwara 8, South Su, Manus Basin	haplotype H4	Plouviez et al. (2013)
JX036424	Vulcanolepas cf. parensis	Solwara 8, South Su, Manus Basin	haplotype H5	Plouviez et al. (2013)
JX036425	Vulcanolepas cf. parensis	South Su, Manus Basin	haplotype H6	Plouviez et al. (2013)
JX036426	Vulcanolepas cf. parensis	South Su, Manus Basin	haplotype H7	Plouviez et al. (2013)
JX036427	Vulcanolepas cf. parensis	South Su, Manus Basin	haplotype H8	Plouviez et al. (2013)
JX036428	Vulcanolepas cf. parensis	South Su, Manus Basin	haplotype H9	Plouviez et al. (2013)
JX036429	Vulcanolepas cf. parensis	South Su, Manus Basin	haplotype H10	Plouviez et al. (2013)
JX036430	Vulcanolepas cf. parensis	Solwara 1 and South Su, Manus Basin	haplotype H11	Plouviez et al. (2013)
JX036431	Vulcanolepas cf. parensis	Solwara 8 and South Su, Manus Basin	haplotype H12	Plouviez et al. (2013)
JX036432	Vulcanolepas cf. parensis	Solwara 1 & 8, and South Su, Manus Basin	haplotype H13	Plouviez et al. (2013)
JX036433	Vulcanolepas cf. parensis	South Su, Manus Basin	haplotype H14	Plouviez et al. (2013)
JX036434	Vulcanolepas cf. parensis	South Su, Manus Basin	haplotype H15	Plouviez et al. (2013)
JX036435	Vulcanolepas cf. parensis	South Su, Manus Basin	haplotype H16	Plouviez et al. (2013)
JX036436	Vulcanolepas cf. parensis	South Su, Manus Basin	haplotype H17	Plouviez et al. (2013)
JX036437	Vulcanolepas cf. parensis	Solwara 1, Manus Basin	haplotype H18	Plouviez et al. (2013)
JX036438	Vulcanolepas cf. parensis	Solwara 1, Manus Basin	haplotype H19	Plouviez et al. (2013)
JX036439	Vulcanolepas cf. parensis	Solwara 1, Manus Basin	haplotype H20	Plouviez et al. (2013)
JX036440	Vulcanolepas cf. parensis	Solwara 1, Manus Basin	haplotype H21	Plouviez et al. (2013)
JX036441	Vulcanolepas cf. parensis	Solwara 1, Manus Basin	haplotype H22	Plouviez et al. (2013)
JX036442	Vulcanolepas cf. parensis	Solwara 1, Manus Basin	haplotype H23	Plouviez et al. (2013)
JX036443	Vulcanolepas cf. parensis	Solwara 1, Manus Basin	haplotype H24	Plouviez et al. (2013)
JX036444	Vulcanolepas cf. parensis	Solwara 1 & 8, Manus Basin	haplotype H25	Plouviez et al. (2013)
JX036445	Vulcanolepas cf. parensis	Solwara 1, Manus Basin	haplotype H26	Plouviez et al. (2013)
JX036446	Vulcanolepas cf. parensis	Solwara 1, Manus Basin	haplotype H27	Plouviez et al. (2013)
JX036447	Vulcanolepas cf. parensis	Solwara 8, Manus Basin	haplotype H28	Plouviez et al. (2013)
JX036448	Vulcanolepas cf. parensis	Solwara 8, Manus Basin	haplotype H29	Plouviez et al. (2013)
JX036449	Vulcanolepas cf. parensis	Solwara 8, Manus Basin	haplotype H30	Plouviez et al. (2013)
JX036450	Vulcanolepas cf. parensis	Solwara 8, Manus Basin	haplotype H31	Plouviez et al. (2013)
JX036451	Vulcanolepas cf. parensis	Solwara 8, Manus Basin	haplotype H32	Plouviez et al. (2013)
JX036452	Vulcanolepas cf. parensis	Solwara 8, Manus Basin	haplotype H33	Plouviez et al. (2013)
JX036453	Vulcanolepas cf. parensis	Solwara 8, Manus Basin	haplotype H34	Plouviez et al. (2013)
JX036454	Vulcanolepas cf. parensis	Solwara 8, Manus Basin	haplotype H35	Plouviez et al. (2013)
JX036455	Vulcanolepas cf. parensis	Solwara 8, Manus Basin	haplotype H36	Plouviez et al. (2013)
JX036456	Vulcanolepas cf. parensis	Solwara 8, Manus Basin	haplotype H37	Plouviez et al. (2013)
JX036457	Vulcanolepas cf. parensis	Solwara 8, Manus Basin	haplotype H38	Plouviez et al. (2013)
JX036458	Vulcanolepas cf. parensis	Solwara 8, Manus Basin	haplotype H39	Plouviez et al. (2013)
JX036459	Vulcanolepas cf. parensis	Solwara 8, Manus Basin	haplotype H40	Plouviez et al. (2013)
JX036460	Vulcanolepas cf. parensis	Solwara 8, Manus Basin	haplotype H41	Plouviez et al. (2013)
JX036461	Vulcanolepas cf. parensis	Solwara 8, Manus Basin	haplotype H42	Plouviez et al. (2013)
JX036462	Vulcanolepas cf. parensis	Solwara 8, Manus Basin	haplotype H43	Plouviez et al. (2013)
JX036463	Vulcanolepas cf. parensis	Solwara 8, Manus Basin	haplotype H44	Plouviez et al. (2013)
JX036464	Vulcanolepas cf. parensis	Solwara 8, Manus Basin	haplotype H45	Plouviez et al. (2013)
KF739820	Vulcanolepas scotiaensis	E2, East Scotia Rise	isolate F-0024-B1-1	Buckeridge et al. (2013)
KF739821	Vulcanolepas scotiaensis	Kemp Caldeira	isolate F-0625-1	Buckeridge et al. (2013)
KF739822	Vulcanolepas scotiaensis	E9, East Scotia Rise	isolate F-0501-6	Buckeridge et al. (2013)
KF739823	Vulcanolepas scotiaensis	E2, East Scotia Rise	isolate F-0122-3	Buckeridge et al. (2013)
KF739824	Vulcanolepas scotiaensis	E2, East Scotia Rise	isolate F-0296-2	Buckeridge et al. (2013)
KF739825	Vulcanolepas scotiaensis	E9, East Scotia Rise	isolate F-0501-5	Buckeridge et al. (2013)
KF739826	Vulcanolepas scotiaensis	E2, East Scotia Rise	isolate F-0122-1	Buckeridge et al. (2013)
KF739827	Vulcanolepas scotiaensis	E9, East Scotia Rise	isolate F-0501-4	Buckeridge et al. (2013)
KF739828	Vulcanolepas scotiaensis	E2, East Scotia Rise	isolate F-0122-B1	Buckeridge et al. (2013)
KF739829	Vulcanolepas scotiaensis	E2, East Scotia Rise	isolate F-0284-B2	Buckeridge et al. (2013)
KF739830	Vulcanolepas scotiaensis	E2, East Scotia Rise	isolate F-0286-B2-1	Buckeridge et al. (2013)
KF739831	Vulcanolepas scotiaensis	E2, East Scotia Rise	isolate F-0286-B2-2	Buckeridge et al. (2013)
KF739832	Vulcanolepas scotiaensis	E2, East Scotia Rise	isolate F-0122-2	Buckeridge et al. (2013)
KF739833	Vulcanolepas scotiaensis	E2, East Scotia Rise	isolate F-0296-1	Buckeridge et al. (2013)
KF739834	Vulcanolepas scotiaensis	Kemp Caldeira	isolate F-0625-2	Buckeridge et al. (2013)
KF739835	Vulcanolepas scotiaensis	E2, East Scotia Rise	isolate F-0122-B2	Buckeridge et al. (2013)
KF739836	Vulcanolepas scotiaensis	E2, East Scotia Rise	isolate F-0024-B1-2	Buckeridge et al. (2013)
KF739837	Vulcanolepas scotiaensis	Kemp Caldeira	isolate F-0621-1	Buckeridge et al. (2013)
KF739838	Vulcanolepas scotiaensis	E2, East Scotia Rise	isolate F-0284-B1	Buckeridge et al. (2013)
KP295004	Neolepas marisindica sp. nov.	Kairei Field, Central Indian Ridge	voucher NeIn4	Herrera et al. (2015)
KP295005	Vulcanolepas osheai	Kermader Arc, Brothers Seamount	voucher 595G	Herrera et al. (2015)
KP295007	Neolepas aff. zevinae-rapanuii	9°50'N, East Pacific Rise	voucher barCOI22	Herrera et al. (2015)
KP295008	Vulcanolepas osheai	Kermader Arc, Brothers Seamount	voucher 595B2	Herrera et al. (2015)
KP295009	Neolepas marisindica sp. nov.	Mata Ua Volcano, Lau Basin,	voucher VuMaU1	Herrera et al. (2015)
KP295013	Vulcanolepas scotiaensis	E9, East Scotia Rise	voucher 469.11	Herrera et al. (2015)
KP295014	Vulcanolepas scotiaensis	E2, East Scotia Rise	voucher 166.42	Herrera et al. (2015)
KP295018	Vulcanolepas scotiaensis	E9, East Scotia Rise	voucher 469.26	Herrera et al. (2015)
KP295026	Vulcanolepas osheai	Kermader Arc, Brothers Seamount	voucher barCOI595D4	Herrera et al. (2015)
KP295027	Leucolepas longa	TOTO Caldera, Mariana Arc	voucher VuTO4	Herrera et al. (2015)
KP295030	Neolepas marisindica sp. nov.	Longqi (Dragon) Field, Southwest Indian Ridge	voucher barCOIJC6731B1.1	Herrera et al. (2015)
KP295032	Neolepas marisindica sp. nov.	Longqi (Dragon) Field, Southwest Indian Ridge	voucher barCOIJC6731B1.3	Herrera et al. (2015)
KP295033	Vulcanolepas sp. 1	Mata Ua Volcano, Lau Basin,	voucher VuMaU2	Herrera et al. (2015)
KP295034	Vulcanolepas osheai	Kermader Arc, Clark Seamount	voucher 33745.3	Herrera et al. (2015)
KP295035	Vulcanolepas scotiaensis	E9, East Scotia Rise	voucher 469.23	Herrera et al. (2015)
KP295036	Vulcanolepas osheai	Kermader Arc, Brothers Seamount	voucher barCOI592C	Herrera et al. (2015)
KP295037	Vulcanolepas scotiaensis	E2, East Scotia Rise	voucher 101.15	Herrera et al. (2015)
KP295039	Vulcanolepas scotiaensis	E9, East Scotia Rise	voucher 469.8	Herrera et al. (2015)
KP295041	Vulcanolepas sp. 1	Mata Ua Volcano, Lau Basin,	voucher VuMaU4	Herrera et al. (2015)
KP295042	Vulcanolepas scotiaensis	E2, East Scotia Rise	voucher 166.41	Herrera et al. (2015)
KP295045	Vulcanolepas scotiaensis	E2, East Scotia Rise	voucher 101.13	Herrera et al. (2015)
KP295047	Neolepas marisindica sp. nov.	Kairei Field, Central Indian Ridge	voucher NeIn2	Herrera et al. (2015)
KP295049	Vulcanolepas osheai	Kermader Arc, Clark Seamount	voucher 33745.1	Herrera et al. (2015)
KP295050	Vulcanolepas scotiaensis	E9, East Scotia Rise	voucher 469.24	Herrera et al. (2015)
KP295051	Vulcanolepas sp. 1	Northeast Lau Spreading Center, Lau Basin	voucher barCOI09	Herrera et al. (2015)
KP295052	Vulcanolepas scotiaensis	E2, East Scotia Rise	voucher 101.1	Herrera et al. (2015)
KP295055	Neolepas aff. zevinae-rapanuii	17°S, Southern East Pacific Rise	voucher SEPR3	Herrera et al. (2015)
KP295056	Vulcanolepas osheai	Kermader Arc, Clark Seamount	voucher 33745.2	Herrera et al. (2015)
KP295057	Vulcanolepas scotiaensis	E2, East Scotia Rise	voucher 166.4	Herrera et al. (2015)
KP295058	Vulcanolepas scotiaensis	E9, East Scotia Rise	voucher 469.25	Herrera et al. (2015)
KP295060	Neolepas aff. zevinae-rapanuii	17°S, Southern East Pacific Rise	voucher barCOI15	Herrera et al. (2015)
KP295060	Neolepas aff. zevinae-rapanuii	17°S, Southern East Pacific Rise	voucher barCOI15	Herrera et al. (2015)
KP295062	Neolepas marisindica sp. nov.	Kairei Field, Central Indian Ridge	voucher NeIn1	Herrera et al. (2015)
KP295063	Neolepas aff. zevinae-rapanuii	9°50'N, East Pacific Rise	voucher barCOI23	Herrera et al. (2015)
KP295064	Neolepas marisindica sp. nov.	Longqi (Dragon) Field, Southwest Indian Ridge	voucher barCOIJC6731B1.2	Herrera et al. (2015)
KP295067	Neolepas aff. zevinae-rapanuii	17°S, Southern East Pacific Rise	voucher SEPR1	Herrera et al. (2015)
KP295068	Vulcanolepas scotiaensis	E2, East Scotia Rise	voucher 166.43	Herrera et al. (2015)
KP295073	Leucolepas longa	TOTO Caldera, Mariana Arc	voucher barCOI01	Herrera et al. (2015)
KP295076	Leucolepas longa	TOTO Caldera, Mariana Arc	voucher barCOI02	Herrera et al. (2015)
KP295078	Vulcanolepas scotiaensis	E9, East Scotia Rise	voucher 469.1	Herrera et al. (2015)
KP295080	Vulcanolepas sp. 1	Mata Ua Volcano, Lau Basin,	voucher VuMaU3	Herrera et al. (2015)
KP295082	Leucolepas longa	TOTO Caldera, Mariana Arc	voucher VuTO2	Herrera et al. (2015)
KP295083	Leucolepas longa	TOTO Caldera, Mariana Arc	voucher VuTO1	Herrera et al. (2015)
KP295084	Neolepas aff. zevinae-rapanuii	17°S, Southern East Pacific Rise	voucher SEPR4	Herrera et al. (2015)
KP295085	Leucolepas longa	TOTO Caldera, Mariana Arc	voucher VuTO3	Herrera et al. (2015)
KP295089	Neolepas marisindica sp. nov.	Kairei Field, Central Indian Ridge	voucher NeIn3	Herrera et al. (2015)
KP295094	Vulcanolepas osheai	Kermader Arc, Clark Seamount	voucher 33745.4	Herrera et al. (2015)
KP295097	Vulcanolepas scotiaensis	E2, East Scotia Rise	voucher 101.12	Herrera et al. (2015)
KP295098	Neolepas aff. zevinae-rapanuii	17°S, Southern East Pacific Rise	voucher SEPR2	Herrera et al. (2015)
LC350007	Neolepas marisindica sp. nov.	Kairei Field, Central Indian Ridge	isolate 6K1450-BC5-1a-1	This study
LC350008	Neolepas marisindica sp. nov.	Kairei Field, Central Indian Ridge	isolate 6K1450-BC5-1a-2	This study
LC350009	Neolepas marisindica sp. nov.	Kairei Field, Central Indian Ridge	isolate 6K1450-BC5-1a-3	This study
LC350010	Neolepas marisindica sp. nov.	Kairei Field, Central Indian Ridge	isolate 6K1450-BC5-1a-4	This study
LC350011	Neolepas marisindica sp. nov.	Solitaire Field, Central Indian Ridge	isolate 6K1327-R2-1-2	This study
LC350012	Neolepas marisindica sp. nov.	Solitaire Field, Central Indian Ridge	isolate 6K1327-R2-1-3	This study
LC350013	Neolepas marisindica sp. nov.	Solitaire Field, Central Indian Ridge	isolate 6K1327-R2-1-4	This study
LC350014	Neolepas marisindica sp. nov.	Kairei Field, Central Indian Ridge	isolate 6K1175-1	This study
LC350015	Neolepas marisindica sp. nov.	Kairei Field, Central Indian Ridge	isolate 6K1175-2	This study
AB167462	Capitulum mitella			Begum (2004)
