# Supplementary material for: Phylogeography of hydrothermal vent stalked barnacles: a new species fills a gap in the Indian Ocean ‘dispersal corridor’ hypothesis
Source: R Soc Open Sci. 2018 Apr 18;5(4):172408. doi: 10.1098/rsos.172408 (PMC5936951; doi:10.1098/rsos.172408)
Supplement: Phylogeography_Dataset [file rsos172408supp2.meg]

#mega
!Title Phylogeography Dataset for Eolepadid Barnacles by Watanabe et al.;
!Format DataType=DNA indel=- CodeTable=Standard;

!Domain=Data property=Coding CodonStart=1;
#Sequence_1

-----------------------------------------------------------------------------------------------------------------------------------------------------------------------------------------------------------------------------------------------------------------------------------------------------------------------------------------------------------------------------------------------------------------------------------------------------------------------------------------------------------------------------------------------------------------------------
#Neolepas_marisindica_sp._nov._LC350007
GCCATAGTCGGGACAGCTCTTAGAATATTAATTCGAGTAGAACTTGGACAACCTGGAAGA
TTAATTGGAGATGACCAAATTTACAATGTAATTGTAACAGCCCACGCATTTGTAATAATT
TTTTTCATAGTAATGCCAATTATAATTGGAGGATTTGGAAATTGATTACTCCCTTTAATA
TTAGGCGCCCCAGATATAGCCTTTCCTCGATTAAATAACATAAGATTTTGATTACTCCCC
CCTTCCCTTATACTTTTGATTAGAAGATCTTTAGTAGAAGCAGGATCCGGAACGGGATGA
ACTGTTTACCCACCTTTAGCTAGAAATATTGCCCACTCAGGGGCAGCAGTTGACCTAACT
ATTTTTTCCCTTCACTTAGCAGGGGCCTCTTCAATTTTAGGAGCCATCAATTTTATATCT
ACCATTATCAACATACGTCCTGAAACAATAACATTCGATCGTCTTCCTTTATTTGTTTGA
AGAGTATTAGTAACAGTAATTCTTCTACTATTATCTTTACCTATTTTCGCAGGAGCCTTA
ACTATACTTTTAACTGA

#Neolepas_marisindica_sp._nov._LC350008
GCCATAGTCGGGACAGCTCTTAGAATATTAATTCGAGTAGAACTTGGACAACCTGGAAGA
TTAATTGGAGATGACCAAATTTACAATGTAATTGTAACAGCCCACGCATTTGTAATAATT
TTTTTCATAGTAATGCCAATTATAATTGGAGGATTTGGAAATTGATTACTCCCTTTAATA
TTAGGCGCCCCAGATATAGCCTTTCCTCGATTAAATAACATAAGATTTTGATTACTCCCC
CCTTCCCTTATACTTTTGATTAGAAGATCTTTAGTAGAAGCAGGATCCGGAACGGGATGA
ACTGTTTACCCACCTTTAGCTAGAAATATTGCCCACTCAGGGGCAGCAGTTGACCTAACT
ATTTTTTCCCTTCACTTAGCAGGGGCCTCTTCAATTTTAGGAGCCATCAATTTTATATCT
ACCATTATCAACATACGTCCTGAAACAATAACATTCGATCGTCTCCCTTTATTTGTTTGA
AGAGTATTAGTAACAGTAATTCTTCTACTATTATCTTTACCTATTTTCGCAGGAGCCTTA
ACTATACTTTTAACTGA

#Neolepas_marisindica_sp._nov._LC350009
GCCATAGTCGGGACAGCTCTTAGAATATTAATTCGAGTAGAACTTGGACAACCTGGAAGA
TTAATTGGAGATGACCAAATTTACAATGTAATTGTAACAGCCCACGCATTTGTAATAATT
TTTTTCATAGTAATGCCAATTATAATTGGAGGATTTGGAAATTGATTACTCCCTTTAATA
TTAGGCGCCCCAGATATAGCCTTTCCTCGATTAAATAACATAAGATTTTGATTACTCCCC
CCTTCCCTTATACTTTTGATTAGAAGATCTTTAGTAGAAGCAGGATCCGGAACGGGATGA
ACTGTTTATCCACCTTTAGCTAGAAATATTGCCCACTCAGGGGCAGCAGTTGACCTAACT
ATTTTTTCCCTCCACTTAGCAGGGGCCTCTTCAATTTTAGGAGCCATCAATTTTATATCT
ACCATTATCAACATACGTCCTGAAACAATAACATTCGATCGTCTCCCTTTATTTGTTTGA
AGAGTATTAGTAACAGTAATTCTTCTACTATTATCTTTACCTATTTTCGCAGGAGCCTTA
ACTATACTTTTAACTGA

#Neolepas_marisindica_sp._nov._LC350010
GCCATAGTCGGGACAGCTCTTAGAATATTAATTCGAGTAGAACTTGGACAACCTGGAAGA
TTAATTGGAGATGACCAAATTTACAATGTAATTGTAACAGCCCACGCATTTGTAATAATT
TTTTTCATAGTAATGCCAATTATAATTGGAGGATTTGGAAATTGATTACTCCCTTTAATA
TTAGGCGCCCCAGATATAGCCTTTCCTCGATTAAATAACATAAGATTTTGATTACTCCCC
CCTTCCCTTATACTTTTGATTAGAAGATCTTTAGTAGAAGCAGGATCCGGAACGGGATGA
ACTGTTTACCCACCTTTAGCTAGAAATATTGCCCACTCAGGGGCAGCAGTTGACCTAACT
ATTTTTTCCCTCCACTTAGCAGGGGCCTCTTCAATTTTAGGAGCCATCAATTTTATATCT
ACCATTATCAACATACGTCCTGAAACAATAACATTCGATCGTCTCCCTTTATTTGTTTGA
AGAGTATTAGTAACAGTAATTCTTCTACTATTATCTTTACCTATTTTCGCAGGAGCCTTA
ACTATACTTTTAACTGA

#Neolepas_marisindica_sp._nov._LC350011
GCCATAGTCGGGACAGCTCTTAGAATATTAATTCGAGTAGAACTTGGACAACCTGGAAGA
TTAATTGGAGATGACCAAATTTACAATGTAATTGTAACAGCCCACGCATTTGTAATAATT
TTTTTCATAGTAATGCCAATTATAATTGGAGGATTTGGAAATTGATTACTCCCTTTAATA
TTAGGCGCCCCAGATATAGCCTTTCCTCGATTAAATAACATAAGATTTTGATTACTCCCC
CCTTCCCTTATACTTTTGATTAGAAGATCTTTAGTAGAAGCAGGATCCGGAACGGGATGA
ACTGTTTATCCACCTTTAGCTAGAAATATTGCCCACTCAGGGGCAGCAGTTGACCTAACT
ATTTTTTCCCTCCACTTAGCAGGGGCCTCTTCAATTTTAGGAGCCATCAATTTTATATCT
ACCATTATCAACATACGTCCTGAAACAATAACATTCGATCGTCTCCCTTTATTTGTTTGA
AGAGTATTAGTAACAGTAATTCTTCTACTATTATCTTTACCTATTTTCGCAGGAGCCTTA
ACTATACTTTTAACTGA

#Neolepas_marisindica_sp._nov._LC350012
GCCATAGTCGGGACAGCTCTTAGAATATTAATTCGAGTAGAACTTGGACAACCTGGAAGA
TTAATTGGAGATGACCAAATTTACAATGTAATTGTAACAGCCCACGCATTTGTAATAATT
TTTTTCATAGTAATGCCAATTATAATTGGAGGATTTGGAAATTGATTACTCCCTTTAATA
TTAGGCGCCCCAGATATAGCCTTTCCTCGATTAAATAACATAAGATTTTGATTACTCCCC
CCTTCCCTTATACTTTTGATTAGAAGATCTTTAGTAGAAGCAGGATCCGGAACGGGATGA
ACTGTTTATCCACCTTTAGCTAGAAATATTGCCCACTCAGGGGCAGCAGTTGACCTAACT
ATTTTTTCCCTCCACTTAGCAGGGGCCTCTTCAATTTTAGGAGCCATCAATTTTATATCT
ACCATTATCAACATACGTCCTGAAACAATAACATTCGATCGTCTCCCTTTATTTGTTTGA
AGAGTATTAGTAACAGTAATTCTTCTACTATTATCTTTACCTATTTTCGCAGGAGCCTTA
ACTATACTTTTAACTGA

#Neolepas_marisindica_sp._nov._LC350013
GCCATAGTCGGGACAGCTCTTAGAATATTAATTCGAGTAGAACTTGGACAACCTGGAAGA
TTAATTGGAGATGACCAAATTTACAATGTAATTGTAACAGCCCACGCATTTGTAATAATT
TTTTTCATAGTAATGCCAATTATAATTGGAGGATTTGGAAATTGATTACTCCCTTTAATA
TTAGGCGCCCCAGATATAGCCTTTCCTCGATTAAATAACATAAGATTTTGATTACTCCCC
CCTTCCCTTATACTTTTGATTAGAAGATCTTTAGTAGAAGCAGGATCCGGAACGGGATGA
ACTGTTTACCCACCTTTAGCTAGAAATATTGCCCACTCAGGGGCAGCAGTTGACCTAACT
ATTTTTTCCCTTCACTTAGCAGGGGCCTCTTCAATTTTAGGAGCCATCAATTTTATATCT
ACCATTATCAACATACGTCCTGAAACAATAACATTCGATCGTCTCCCTTTATTTGTTTGA
AGAGTATTAGTAACAGTAATTCTTCTACTATTATCTTTACCTATTTTCGCAGGAGCCTTA
ACTATACTTTTAACTGA

#Neolepas_marisindica_sp._nov._LC350014
GCCATAGTCGGGACAGCTCTTAGAATATTAATTCGAGTAGAACTTGGACAACCTGGAAGA
TTAATTGGAGATGACCAAATTTACAATGTAATTGTAACAGCCCACGCATTTGTAATAATT
TTTTTCATAGTAATGCCAATTATAATTGGAGGATTTGGAAATTGATTACTCCCTTTAATA
TTAGGCGCCCCAGATATAGCCTTTCCTCGATTAAATAACATAAGATTTTGATTACTCCCC
CCTTCCCTTATACTTTTGATTAGAAGATCTTTAGTAGAAGCAGGATCCGGAACGGGATGA
ACTGTTTATCCACCTTTAGCTAGAAATATTGCCCACTCAGGGGCAGCAGTTGACCTAACT
ATTTTTTCCCTCCACTTAGCAGGGGCCTCTTCAATTTTAGGAGCCATCAATTTTATATCT
ACCATTATCAACATACGTCCTGAAACAATAACATTCGATCGTCTCCCTTTATTTGTTTGA
AGAGTATTAGTAACAGTAATTCTTCTACTATTATCTTTACCTATTTTCGCAGGAGCCTTA
ACTATACTTTTAACTGA

#Neolepas_marisindica_sp._nov._LC350015
GCCATAGTCGGGACAGCTCTTAGAATATTAATTCGAGTAGAACTTGGACAACCTGGAAGA
TTAATTGGAGATGACCAAATTTACAATGTAATTGTAACAGCCCACGCATTTGTAATAATT
TTTTTCATAGTAATGCCAATTATAATTGGAGGATTTGGAAATTGATTACTCCCTTTAATA
TTAGGCGCCCCAGATATAGCCTTTCCTCGATTAAATAACATAAGATTTTGATTACTCCCC
CCTTCCCTTATACTTTTGATTAGAAGATCTTTAGTAGAAGCAGGATCCGGAACGGGATGA
ACTGTTTACCCACCTTTAGCTAGAAATATTGCCCACTCAGGGGCAGCAGTTGACCTAACT
ATTTTTTCCCTTCACTTAGCAGGGGCCTCTTCAATTTTAGGAGCCATCAATTTTATATCT
ACCATTATCAACATACGTCCTGAAACAATAACATTCGATCGTCTCCCTTTATTTGTTTGA
AGAGTATTAGTAACAGTAATTCTTCTACTATTATCTTTACCTATTTTCGCAGGAGCCTTA
ACTATACTTTTAACTGA

#Neolepas_marisindica_sp._nov._KP295004
GCCATAGTCGGGACAGCTCTTAGAATATTAATTCGAGTAGAACTTGGACAACCTGGAAGA
TTAATTGGAGATGACCAAATTTACAATGTAATTGTAACAGCCCACGCATTTGTAATAATT
TTTTTCATAGTAATGCCAATTATAATTGGAGGATTTGGAAATTGATTACTCCCTTTAATA
TTAGGCGCCCCAGATATAGCCTTTCCTCGATTAAATAACATAAGATTTTGATTACTCCCC
CCTTCCCTTATACTTTTGATTAGAAGATCTTTAGTAGAAGCAGGATCCGGAACGGGATGA
ACTGTTTATCCACCTTTAGCTAGAAATATTGCCCACTCAGGGGCAGCAGTTGACCTAACT
ATTTTTTCCCTCCACTTAGCAGGGGCCTCTTCAATTTTAGGAGCCATCAATTTTATATCT
ACCATTATCAACATACGTCCTGAAACAATAACATTCGATCGTCTCCCTTTATTTGTTTGA
AGAGTATTAGTAACAGTAATTCTTCTTCTATTATCTTTACCTATTTTCGCAGGAGCCTTA
ACTATACTTTTAACTGA

#Neolepas_marisindica_sp._nov._KP295030
GCCATAGTCGGGACAGCTCTTAGAATATTAATTCGAGTAGAACTTGGACAACCTGGAAGA
TTAATTGGAGATGACCAAATTTACAATGTAATTGTAACAGCCCACGCATTTGTAATAATT
TTTTTCATAGTAATGCCAATTATAATTGGAGGATTTGGAAATTGATTACTCCCTTTAATA
TTAGGCGCCCCAGATATAGCCTTTCCTCGATTAAATAACATAAGATTTTGATTACTCCCC
CCTTCCCTTATACTTTTGATTAGAAGATCTTTAGTAGAAGCAGGATCCGGAACGGGATGA
ACTGTTTACCCACCTTTAGCTAGAAATATTGCCCACTCAGGGGCAGCAGTTGACCTAACT
ATTTTTTCCCTTCACTTAGCAGGGGCCTCTTCAATTTTAGGAGCCATCAATTTTATATCT
ACCATTATCAACATACGTCCTGAAACAATAACATTCGATCGTCTCCCTTTATTTGTTTGA
AGAGTATTAGTAACAGTAATTCTTCTACTATTATCTTTACCTATTTTCGCAGGAGCCTTA
ACTATACTTTTAACTGA

#Neolepas_marisindica_sp._nov._KP295032
GCCATAGTCGGGACAGCTCTTAGAATATTAATTCGAGTAGAACTTGGACAACCTGGAAGA
TTAATTGGAGATGACCAAATTTACAATGTAATTGTAACAGCCCACGCATTTGTAATAATT
TTTTTCATAGTAATGCCAATTATAATTGGAGGATTTGGAAATTGATTACTCCCTTTAATA
TTAGGCGCCCCAGATATAGCCTTTCCTCGATTAAATAACATAAGTTTTTGATTACTCCCC
CCTTCCCTTATACTTTTGATTAGAAGATCTTTAGTAGAAGCAGGATCCGGAACGGGATGA
ACTGTTTACCCACCTTTAGCTAGAAATATTGCCCACTCAGGGGCAGCAGTTGACCTAACT
ATTTTTTCCCTTCACTTAGCAGGGGCCTCTTCAATTTTAGGAGCCATCAATTTTATATCT
ACCATTATCAACATACGTCCTGAAACAATAACATTCGATCGTCTCCCTTTATTTGTTTGA
AGAGTATTAGTAACAGTAATTCTTCTACTATTATCTTTACCTATTTTCGCAGGAGCCTTA
ACTATACTTTTAACTGA

#Neolepas_marisindica_sp._nov._KP295047
GCCATAGTCGGGACAGCTCTTAGAATATTAATTCGAGTAGAACTTGGACAACCTGGAAGA
TTAATTGGAGATGACCAAATTTACAATGTAATTGTAACAGCCCACGCATTTGTAATAATT
TTTTTCATAGTAATGCCAATTATAATTGGAGGATTTGGAAATTGATTACTCCCTTTAATA
TTAGGCGCCCCAGATATAGCCTTTCCTCGATTAAATAACATAAGATTTTGATTACTCCCC
CCTTCCCTTATACTTTTGATTAGAAGATCTTTAGTAGAAGCAGGATCCGGAACGGGATGA
ACTGTTTACCCACCTTTAGCTAGAAATATTGCCCACTCAGGGGCAGCAGTTGACCTAACT
ATTTTTTCCCTTCACTTAGCAGGGGCCTCTTCAATTTTAGGAGCCATCAATTTTATATCT
ACCATTATCAACATACGTCCTGAAACAATAACATTCGATCGTCTCCCTTTATTTGTTTGA
AGAGTATTAGTAACAGTAATTCTTCTACTATTATCTTTACCTATTTTCGCAGGAGCCTTA
ACTATACTTTTAACTGA

#Neolepas_marisindica_sp._nov._KP295062
GCCATAGTCGGGACAGCTCTTAGAATATTAATTCGAGTAGAACTTGGACAACCTGGAAGA
TTAATTGGAGATGACCAAATTTACAATGTAATTGTAACAGCCCACGCATTTGTAATAATT
TTTTTCATAGTAATGCCAATTATAATTGGAGGATTTGGAAATTGATTACTCCCTTTAATA
TTAGGCGCCCCAGATATAGCCTTTCCTCGATTAAATAACATAAGATTTTGATTACTCCCC
CCTTCCCTTATACTTTTGATTAGAAGATCTTTAGTAGAAGCAGGATCCGGAACGGGATGA
ACTGTTTATCCACCTTTAGCTAGAAATATTGCCCACTCAGGGGCAGCAGTTGACCTAACT
ATTTTTTCCCTCCACTTAGCAGGGGCCTCTTCAATTTTAGGAGCCATCAATTTTATATCT
ACCATTATCAACATACGTCCTGAAACAATAACATTCGATCGTCTCCCTTTATTTGTTTGA
AGAGTATTAGTAACAGTAATTCTTCTACTATTATCTTTACCTATTTTCGCAGGAGCCTTA
ACTATACTTTTAACTGA

#Neolepas_marisindica_sp._nov._KP295064
GCCATAGTCGGGACAGCTCTTAGAATATTAATTCGAGTAGAACTTGGACAACCTGGAAGA
TTAATTGGAGATGACCAAATTTACAATGTAATTGTAACAGCCCACGCATTTGTAATAATT
TTTTTCATAGTAATGCCAATTATAATTGGAGGATTTGGAAATTGATTACTCCCTTTAATA
TTAGGCGCCCCAGATATAGCCTTTCCTCGATTAAATAACATAAGATTTTGATTACTCCCC
CCTTCCCTTATACTTTTGATTAGAAGATCTTTAGTAGAAGCAGGATCCGGAACGGGATGA
ACTGTTTATCCACCTTTAGCTAGAAATATTGCCCACTCAGGGGCAGCAGTTGACCTAACT
ATTTTTTCCCTCCACTTAGCAGGGGCCTCTTCAATTTTAGGAGCCATCAATTTTATATCT
ACCATTATCAACATACGTCCTGAAACAATAACATTCGATCGTCTCCCTTTATTTGTTTGA
AGAGTATTAGTAACAGTAATTCTTCTACTATTATCTTTACCTATTTTCGCAGGAGCCTTA
ACTATACTTTTAACTGA

#Neolepas_marisindica_sp._nov._KP295089
GCCATAGTCGGGACAGCTCTTAGAATATTAATTCGAGTAGAACTTGGACAACCTGGAAGA
TTAATTGGAGATGACCAAATTTACAATGTAATTGTAACAGCCCACGCATTTGTAATAATT
TTTTTCATAGTAATGCCAATTATAATTGGAGGATTTGGAAATTGATTACTCCCTTTAATA
TTAGGCGCCCCAGATATAGCCTTTCCTCGATTAAATAACATAAGATTTTGATTACTCCCC
CCTTCCCTTATACTTTTGATTAGAAGATCTTTAGTAGAAGCAGGATCCGGAACGGGATGA
ACTGTTTACCCACCTTTAGCTAGAAATATTGCCCACTCAGGGGCAGCAGTTGACCTAACT
ATTTTTTCCCTTCACTTAGCAGGGGCCTCTTCAATTTTAGGAGCCATCAATTTTATATCT
ACCATTATCAACATACGTCCTGAAACAATAACATTCGATCGTCTCCCTTTATTTGTTTGA
AGAGTATTAGTAACAGTAATTCTTCTACTATTATCTTTACCTATTTTCGCAGGAGCCTTA
ACTATACTTTTAACTGA

#Neolepas_zevinae-rapanuii_KP295007
GCCATAGTTGGGACAGCTCTTAGAATATTAGTTCGGGTAGAACTCGGACAACCTGGAAGA
TTAATTGGAGATGATCAAATTTACAATGTAATTGTAACAGCCCACGCATTTGTGATAATT
TTTTTCATAGTAATGCCAATTATAATTGGGGGATTTGGAAATTGGTTACTCCCTTTAATA
TTAGGAGCCCCAGATATAGCCTTCCCTCGACTAAATAACATAAGATTTTGGTTACTCCCC
CCTTCCCTTATACTTTTAATTAGAAGATCTTTAGTAGAAGCAGGATCCGGGACAGGATGA
ACTGTTTATCCACCTTTAGCTAGAAATATTGCCCATTCAGGAGCAGCAGTTGACTTAACT
ATTTTTTCCCTCCACTTAGCAGGAGCCTCTTCAATTTTAGGAGCTATTAACTTTATATCC
ACCATCATCAACATACGCCCTGAAACAATAACATTCGACCGCCTTCCTTTATTTGTTTGA
AGAGTATTAGTTACAGTAATTCTTCTACTATTATCTCTACCTATTTTCGCAGGAGCCTTA
ACTATACTTTTAACTGA

#Neolepas_zevinae-rapanuii_KP295055
GCCATAGTTGGGACAGCTCTTAGAATATTAGTTCGGGTAGAACTCGGACAACCTGGAAGA
TTAATTGGAGATGACCAAATTTACAATGTAATTGTAACAGCCCACGCATTTGTAATAATT
TTTTTCATAGTAATACCAATTATAATTGGGGGATTTGGAAATTGGTTACTCCCTTTAATA
TTAGGAGCCCCAGATATGGCCTTCCCTCGACTAAATAACATAAGATTTTGGTTACTCCCC
CCTTCCCTTATACTTTTAATTAGAAGATCTTTAGTAGAAGCAGGATCCGGGACAGGATGA
ACTGTTTATCCACCTTTAGCTAGAAATATTGCCCATTCAGGAGCAGCAGTTGACTTAACT
ATTTTTTCCCTCCACTTAGCAGGAGCCTCTTCAATTTTAGGAGCTATTAACTTTATATCC
ACCATCATCAACATACGCCCTGAAACAATAACATTCGACCGCCTTCCTTTATTTGTTTGA
AGAGTATTAGTTACAGTAATTCTTCTACTATTATCTCTACCTATTTTCGCAGGAGCCTTA
ACTATACTTTTAACTGA

#Neolepas_zevinae-rapanuii_KP295060
GCCATAGTTGGGACAGCTCTTAGAATATTAGTTCGGGTAGAACTCGGACAACCTGGAAGA
TTAATTGGAGATGACCAAATTTACAATGTAATTGTAACAGCCCACGCATTTGTAATAATT
TTTTTCATAGTAATGCCAATTATAATTGGGGGATTTGGAAATTGGTTACTCCCTTTAATA
TTAGGAGCCCCAGATATGGCCTTCCCTCGACTAAATAACATAAGATTTTGATTACTCCCC
CCTTCCCTTATACTTTTGATTAGAAGATCTTTAGTAGAAGCAGGATCCGGAACAGGATGA
ACTGTTTATCCACCTTTAGCTAGAAATATTGCCCATTCAGGAGCAGCAGTTGACTTAACT
ATTTTTTCCCTCCACTTAGCAGGAGCCTCTTCAATTTTAGGAGCTATTAACTTTATATCC
ACCATCATCAACATACGCCCTGAAACAATAACATTCGACCGCCTTCCTTTATTTGTTTGA
AGAGTATTAGTTACAGTAATTCTTCTACTATTATCTCTACCTATTTTCGCAGGAGCCTTA
ACTATACTTTTAACTGA

#Neolepas_zevinae-rapanuii_KP295063
GCCATAGTTGGGACAGCTCTTAGAATATTAGTTCGGGTAGAACTCGGACAACCTGGAAGA
TTAATTGGAGATGACCAAATTTACAATGTAATTGTAACAGCCCACGCATTTGTAATAATT
TTTTTCATAGTAATGCCAATTATAATTGGGGGATTTGGAAATTGGTTACTCCCTTTAATA
TTAGGAGCTCCAGATATGGCCTTCCCTCGACTAAATAACATAAGATTTTGGTTACTCCCC
CCTTCCCTTATACTTTTAATTAGAAGATCTTTAGTAGAAGCAGGATCCGGGACAGGATGA
ACTGTTTATCCACCTTTAGCTAGAAATATTGCCCATTCAGGAGCAGCAGTTGACTTAACT
ATTTTTTCCCTCCACTTAGCAGGAGCCTCTTCAATTTTAGGAGCTATTAACTTTATATCC
ACCATCATCAACATACGCCCTGAAACAATAACATTCGACCGCCTTCCTTTATTTGTTTGA
AGAGTATTAGTTACAGTAATTCTTCTACTATTATCTCTACCTATTTTCGCAGGAGCCTTA
ACTATACTTTTAACTGA

#Neolepas_zevinae-rapanuii_KP295067
GCCATAGTTGGGACAGCTCTTAGAATATTAGTTCGGGTAGAACTCGGACAACCTGGAAGA
TTAATTGGAGATGACCAAATTTACAATGTAATTGTAACAGCCCACGCATTTGTAATAATT
TTTTTCATAGTAATGCCAATTATAATTGGGGGATTTGGAAATTGGTTACTCCCTTTAATA
TTAGGAGCCCCAGATATGGCCTTCCCTCGACTAAATAACATAAGATTTTGATTACTCCCC
CCTTCCCTTATACTTTTGATTAGAAGATCTTTAGTAGAAGCAGGATCCGGAACAGGATGA
ACTGTTTATCCACCTTTAGCTAGAAATATTGCCCATTCAGGAGCAGCAGTTGACTTAACT
ATTTTTTCCCTCCACTTAGCAGGAGCCTCTTCAATTTTAGGAGCTATTAACTTTATATCC
ACCATCATCAACATACGCCCTGAAACAATAACATTCGACCGCCTTCCTTTATTTGTTTGA
AGAGTATTAGTTACAGTAATTCTTCTACTATTATCTCTACCTATTTTCGCAGGAGCCTTA
ACTATACTTTTAACTGA

#Neolepas_zevinae-rapanuii_KP295084
GCCATAGTTGGGACAGCTCTTAGAATATTAGTTCGGGTAGAACTCGGACAACCTGGAAGA
TTAATTGGAGATGACCAAATTTACAATGTAATTGTAACAGCCCACGCATTTGTAATAATT
TTTTTCATAGTAATGCCAATTATAATTGGGGGATTTGGAAATTGGTTACTCCCTTTAATA
TTAGGAGCCCCAGATATGGCCTTCCCTCGACTAAATAACATAAGATTTTGGTTACTCCCC
CCTTCCCTTATACTTTTAATTAGAAGATCTTTAGTAGAAGCAGGATCCGGGACAGGATGA
ACTGTTTATCCACCTTTAGCTAGAAATATTGCCCATTCAGGAGCAGCAGTTGACTTAACT
ATTTTTTCCCTCCACTTAGCAGGAGCCTCTTCAATTTTAGGAGCTATTAACTTTATATCC
ACCATCATCAACATACGCCCTGAGACAATAACATTCGACCGCCTTCCTTTATTTGTTTGA
AGAGTATTAGTTACAGTAATTCTTCTACTATTATCTCTACCTATTTTCGCAGGAGCCTTA
ACTATACTTTTAACTGA

#Neolepas_zevinae-rapanuii_KP295098
GCCATAGTTGGGACAGCTCTTAGAATATTAGTTCGGGTAGAACTCGGACAACCTGGAAGA
TTAATTGGAGATGACCAAATTTACAATGTAATTGTAACAGCCCACGCATTTGTAATAATT
TTTTTCATAGTAATGCCAATTATAATTGGGGGATTTGGAAATTGGTTACTCCCTTTAATA
TTAGGAGCCCCAGATATGGCCTTCCCTCGACTAAATAACATAAGATTTTGGTTACTCCCC
CCTTCCCTTATACTTTTAATTAGAAGATCTTTAGTAGAAGCAGGATCCGGGACAGGATGA
ACTGTTTATCCACCTTTAGCTAGAAATATTGCCCATTCAGGAGCAGCAGTTGACTTAACT
ATTTTTTCCCTCCACTTAGCAGGAGCCTCTTCAATTTTAGGAGCTATTAACTTTATATCC
ACCATCATCAACATACGCCCTGAAACAATAACATTCGACCGCCTTCCTTTATTTGTTTGA
AGAGTATTAGTTACAGTAATTCTTCTACTATTATCTCTACCTATTTTCGCAGGAGCCTTA
ACTATACTTTTAACTGA

#Vulcanolepas_scotiaensis_KF739820
GCCATAGTTGGGACAGCTCTTAGAATATTAATTCGAGTAGAACTCGGACAACCTGGAAGA
TTAATTGGAGATGACCAAATTTACAATGTAATTGTAACAGCCCACGCATTTGTAATAATT
TTTTTCATAGTAATACCAATTATAATTGGGGGATTTGGAAATTGGTTACTCCCTTTAATA
TTAGGAGCCCCAGATATAGCCTTTCCTCGATTAAATAACATAAGATTTTGATTACTCCCA
CCTTCCCTTATACTTTTGATTAGAAGATCTTTAGTAGAAGCAGGATCCGGAACGGGATGA
ACTGTTTACCCACCTTTAGCTAGAAATATTGCCCACTCAGGGGCAGCAGTTGACCTAACT
ATTTTTTCCCTACACTTAGCAGGGGCTTCCTCAATTTTAGGAGCTATTAATTTTATATCT
ACTATTATCAACATACGTCCTGAAACAATAACATTCGATCGTCTTCCTTTATTTGTTTGA
AGAGTGTTAGTAACAGTAATTCTTCTGCTATTATCTTTACCTATTTTCGCAGGAGCCTTA
ACTATACTTTTAACTGA

#Vulcanolepas_scotiaensis_KF739821
GCCATAGTTGGGACAGCTCTTAGAATATTAATTCGAGTAGAACTCGGACAACCTGGAAGA
TTAATTGGAGATGACCAAATTTACAATGTAATTGTAACAGCCCACGCATTTGTAATAATT
TTTTTCATAGTAATACCAATTATAATTGGGGGATTTGGAAATTGGTTACTCCCTTTAATA
TTAGGAGCCCCAGATATAGCCTTTCCCCGATTAAATAACATAAGATTTTGATTACTCCCA
CCTTCCCTTATACTTTTGATTAGAAGATCTTTAGTAGAAGCAGGATCCGGAACGGGATGA
ACTGTTTACCCACCTTTAGCTAGAAATATTGCCCACTCAGGGGCAGCAGTTGACCTAACT
ATTTTTTCCCTACACTTAGCAGGGGCTTCCTCAATTTTAGGAGCTATTAATTTTATATCT
ACTATTATCAACATACGTCCTGAAACAATAACATTCGATCGTCTTCCTTTATTTGTTTGA
AGAGTGTTAGTAACAGTAATTCTTCTTCTATTATCTTTACCTATTTTCGCAGGAGCCTTA
ACTATACTTTTAACTGA

#Vulcanolepas_scotiaensis_KF739822
GCCATAGTTGGGACAGCTCTTAGAATATTAATTCGAGTAGAACTCGGACAACCTGGAAGA
TTAATTGGAGATGACCAAATTTACAATGTAATTGTAACAGCCCACGCATTTGTAATAATT
TTTTTCATAGTAATACCAATTATAATTGGGGGATTTGGAAATTGGTTACTCCCTTTAATA
TTAGGAGCCCCAGATATAGCCTTTCCTCGATTAAATAACATAAGATTTTGATTACTCCCA
CCTTCCCTTATACTTTTGATTAGAAGATCTTTAGTAGAAGCAGGATCCGGAACGGGATGA
ACTGTTTACCCACCTTTAGCTAGAAATATTGCCCACTCAGGGGCAGCAGTTGACCTAACT
ATTTTTTCCCTACACTTAGCAGGGGCTTCCTCAATTTTAGGAGCTATTAATTTTATATCT
ACTATTATCAACATACGTCCTGAAACAATAACATTCGATCGTCTTCCTTTATTTGTTTGA
AGAGTGTTAGTAACAGTAATTCTTCTACTATTATCTTTACCTATTTTCGCAGGAGCCTTA
ACTATACTTTTAACTGA

#Vulcanolepas_scotiaensis_KF739823
GCCATAGTTGGGACAGCTCTTAGAATATTAATTCGAGTAGAACTCGGACAACCTGGAAGA
TTAATTGGAGATGACCAAATTTACAATGTAATTGTAACAGCCCACGCATTTGTAATAATT
TTTTTCATAGTAATACCAATTATAATTGGGGGATTTGGAAATTGGTTACTCCCTTTAATA
TTAGGAGCCCCAGATATAGCCTTTCCTCGATTAAATAACATAAGATTTTGATTACTCCCA
CCTTCCCTTATACTTTTGATTAGAAGATCTTTAGTAGAAGCAGGATCCGGAACGGGATGA
ACTGTTTACCCACCTTTAGCTAGAAATATTGCCCACTCAGGGGCAGCAGTTGACCTAACT
ATTTTTTCCCTACACTTAGCAGGGGCTTCCTCAATTTTAGGAGCTATTAATTTTATATCT
ACTATTATCAACATACGTCCTGAAACAATAACATTCGATCGTCTTCCTTTATTTGTTTGA
AGAGTGTTAGTAACAGTAATTCTTCTTCTATTATCTTTACCTATTTTCGCAGGAGCCTTA
ACTATACTTTTAACTGA

#Vulcanolepas_scotiaensis_KF739824
GCCATAGTTGGGACAGCTCTTAGAATATTAATTCGAGTAGAACTCGGACAACCTGGAAGA
TTAATTGGAGATGACCAAATTTACAATGTAATTGTAACAGCCCACGCATTTGTAATAATT
TTTTTCATAGTAATACCAATTATAATTGGGGGATTTGGAAATTGGTTACTCCCTTTAATA
TTAGGAGCCCCAGATATAGCCTTTCCTCGATTAAATAACATAAGATTTTGATTACTCCCA
CCTTCCCTTATACTTTTGATTAGAAGATCTTTAGTAGAAGCAGGATCCGGAACGGGATGA
ACTGTTTACCCACCTTTAGCTAGAAATATTGCCCACTCAGGGGCAGCAGTTGACCTAACT
ATTTTTTCCCTACACTTAGCAGGGGCTTCCTCAATTTTAGGAGCTATTAATTTTATATCT
ACTATTATCAACATACGTCCTGAAACAATAACATTCGATCGTCTTCCTTTATTTGTTTGA
AGAGTGTTAGTAACAGTAATTCTTCTTCTATTATCTTTACCTATTTTCGCAGGAGCCTTA
ACTATACTTTTAACTGA

#Vulcanolepas_scotiaensis_KF739825
GCCATAGTTGGGACAGCTCTTAGAATATTAATTCGAGTAGAACTCGGACAACCTGGAAGA
TTAATTGGAGATGACCAAATTTACAATGTAATTGTAACAGCCCACGCATTTGTAATAATT
TTTTTCATAGTAATACCAATTATAATTGGGGGATTTGGAAATTGGTTACTCCCTTTAATA
TTAGGAGCCCCAGATATAGCCTTTCCTCGATTAAATAACATAAGATTTTGATTACTCCCA
CCTTCCCTTATACTTTTGATTAGAAGATCTTTAGTAGAAGCAGGATCCGGAACGGGATGA
ACTGTTTACCCACCTTTAGCTAGAAATATTGCCCACTCAGGGGCAGCAGTTGACCTAACT
ATTTTTTCCCTACACTTAGCAGGGGCTTCCTCAATTTTAGGAGCTATTAATTTTATATCT
ACTATTATCAACATACGTCCTGAAACAATAACATTCGATCGTCTTCCTTTATTTGTTTGA
AGAGTGTTAGTAACAGTAATTCTTCTACTATTATCTTTACCTATTTTCGCAGGAGCCTTA
ACTATACTTTTAACTGA

#Vulcanolepas_scotiaensis_KF739826
GCCATAGTTGGGACAGCTCTTAGAATATTAATTCGAGTAGAACTCGGACAACCTGGAAGA
TTAATTGGAGATGACCAAATTTACAATGTAATTGTAACAGCCCACGCATTTGTAATAATT
TTTTTCATAGTAATACCAATTATAATTGGGGGATTTGGAAATTGGTTACTCCCTTTAATA
TTAGGAGCCCCAGATATAGCCTTTCCTCGATTAAATAACATAAGATTTTGATTACTCCCA
CCTTCCCTTATACTTTTGATTAGAAGATCTTTAGTAGAAGCAGGATCCGGAACGGGATGA
ACTGTTTACCCACCTTTAGCTAGAAATATTGCCCACTCAGGGGCAGCAGTTGACCTAACT
ATTTTTTCCCTACACTTAGCAGGGGCTTCCTCAATTTTAGGAGCTATTAATTTTATATCT
ACTATTATCAACATACGTCCTGAAACAATAACATTCGATCGTCTTCCTTTATTTGTTTGA
AGAGTGTTAGTAACAGTAATTCTTCTACTATTATCTTTACCTATTTTCGCAGGAGCCTTA
ACTATACTTTTAACTGA

#Vulcanolepas_scotiaensis_KF739827
GCCATAGTTGGGACAGCTCTTAGAATATTAATTCGAGTAGAACTCGGACAACCTGGAAGA
TTAATTGGAGATGACCAAATTTACAATGTAATTGTAACAGCCCACGCATTTGTAATAATT
TTTTTCATAGTAATACCAATTATAATTGGGGGATTTGGAAATTGGTTACTCCCTTTAATA
TTAGGAGCCCCAGATATAGCCTTTCCTCGATTAAATAACATAAGATTTTGATTACTCCCA
CCTTCCCTTATACTTTTGATTAGAAGATCTTTAGTAGAAGCAGGATCCGGAACGGGATGA
ACTGTTTACCCACCTTTAGCTAGAAATATTGCCCACTCAGGGGCAGCAGTTGACCTAACT
ATTTTTTCCCTACACTTAGCAGGGGCTTCCTCAATTTTAGGAGCTATTAATTTTATATCT
ACTATTATCAACATACGTCCTGAAACAATAACATTCGATCGTCTTCCTTTATTTGTTTGA
AGAGTGTTAGTAACAGTAATTCTTCTACTATTATCTTTACCTATTTTCGCAGGAGCCTTA
ACTATACTTTTAACTGA

#Vulcanolepas_scotiaensis_KF739828
GCCATAGTTGGGACAGCTCTTAGAATATTAATTCGAGTAGAACTCGGACAACCTGGAAGA
TTAATTGGAGATGACCAAATTTACAATGTAATTGTAACAGCCCACGCATTTGTAATAATT
TTTTTCATAGTAATACCAATTATAATTGGGGGATTTGGAAATTGGTTACTCCCTTTAATA
TTAGGAGCCCCAGATATAGCCTTTCCTCGATTAAATAACATAAGATTTTGATTACTCCCA
CCTTCCCTTATACTTTTGATTAGAAGATCTTTAGTAGAAGCAGGATCCGGAACGGGATGA
ACTGTTTACCCACCTTTAGCTAGAAATATTGCCCACTCAGGGGCAGCAGTTGACCTAACT
ATTTTTTCCCTACACTTAGCAGGGGCTTCCTCAATTTTAGGAGCTATTAATTTTATATCT
ACTATTATCAACATACGTCCTGAAACAATAACATTCGATCGTCTTCCTTTATTTGTTTGA
AGAGTGTTAGTAACAGTAATTCTTCTACTATTATCTTTACCTATTTTCGCAGGAGCCTTA
ACTATACTTTTAACTGA

#Vulcanolepas_scotiaensis_KF739829
GCCATAGTTGGGACAGCTCTTAGAATATTAATTCGAGTAGAACTCGGACAACCTGGAAGA
TTAATTGGAGATGACCAAATTTACAATGTAATTGTAACAGCCCACGCATTTGTAATAATT
TTTTTCATAGTAATACCAATTATAATTGGGGGATTTGGAAATTGGTTACTCCCTTTAATA
TTAGGAGCCCCAGATATAGCCTTTCCTCGATTAAATAACATAAGATTTTGATTACTCCCA
CCTTCCCTTATACTTTTGATTAGAAGATCTTTAGTAGAAGCAGGATCCGGAACGGGATGA
ACTGTTTACCCACCTTTAGCTAGAAATATTGCCCACTCAGGGGCAGCAGTTGACCTAACT
ATTTTTTCCCTACACTTAGCAGGGGCTTCCTCAATTTTAGGAGCTATTAATTTTATATCT
ACTATTATCAACATACGTCCTGAAACAATAACATTCGATCGTCTTCCTTTATTTGTTTGA
AGAGTGTTAGTAACAGTAATTCTTCTACTATTATCTTTACCTATTTTCGCAGGAGCCTTA
ACTATACTTTTAACTGA

#Vulcanolepas_scotiaensis_KF739830
GCCATAGTTGGGACAGCTCTTAGAATATTAATTCGAGTAGAACTCGGACAACCTGGAAGA
TTAATTGGAGATGACCAAATTTACAATGTAATTGTAACAGCCCACGCATTTGTAATAATT
TTTTTCATAGTAATACCAATTATAATTGGGGGATTTGGAAATTGGTTACTCCCTTTAATA
TTAGGAGCCCCAGATATAGCCTTTCCTCGATTAAATAACATAAGATTTTGATTACTCCCA
CCTTCCCTTATACTTTTGATTAGAAGATCTTTAGTAGAAGCAGGATCCGGAACGGGATGA
ACTGTTTACCCACCTTTAGCTAGAAATATTGCCCACTCAGGGGCAGCAGTTGACCTAACT
ATTTTTTCCCTACACTTAGCAGGGGCTTCCTCAATTTTAGGAGCTATTAATTTTATATCT
ACTATTATCAACATACGTCCTGAAACAATAACATTCGATCGTCTTCCTTTATTTGTTTGA
AGAGTGTTAGTAACAGTAATTCTTCTACTATTATCTTTACCTATTTTCGCAGGAGCCTTA
ACTATACTTTTAACTGA

#Vulcanolepas_scotiaensis_KF739831
GCCATAGTTGGGACAGCTCTTAGAATATTAATTCGAGTAGAACTCGGACAACCTGGAAGA
TTAATTGGAGATGACCAAATTTACAATGTAATTGTAACAGCCCACGCATTTGTAATAATT
TTTTTCATAGTAATACCAATTATAATTGGGGGATTTGGAAATTGGTTACTCCCTTTAATA
TTAGGAGCCCCAGATATAGCCTTTCCTCGATTAAATAACATAAGATTTTGATTACTCCCA
CCTTCCCTTATACTTTTGATTAGAAGATCTTTAGTAGAAGCAGGATCCGGAACGGGATGA
ACTGTTTACCCACCTTTAGCTAGAAATATTGCCCACTCAGGGGCAGCAGTTGACCTAACT
ATTTTTTCCCTACACTTAGCAGGGGCTTCCTCAATTTTAGGAGCTATTAATTTTATATCT
ACTATTATCAACATACGTCCTGAAACAATAACATTCGATCGTCTTCCTTTATTTGTTTGA
AGAGTGTTAGTAACAGTAATTCTTCTACTATTATCTTTACCTATTTTCGCAGGAGCCTTA
ACTATACTTTTAACTGA

#Vulcanolepas_scotiaensis_KF739832
GCCATAGTTGGGACAGCTCTTAGAATATTAATTCGAGTAGAACTCGGACAACCTGGAAGA
TTAATTGGAGATGACCAAATTTACAATGTAATTGTAACAGCCCACGCATTTGTAATAATT
TTTTTCATAGTAATACCAATTATAATTGGGGGATTTGGAAATTGGTTACTCCCTTTAATA
TTAGGAGCCCCAGATATAGCCTTTCCTCGATTAAATAACATAAGATTTTGATTACTCCCA
CCTTCCCTAATACTTTTGATTAGAAGATCTTTAGTAGAAGCAGGATCCGGAACGGGATGA
ACTGTTTACCCACCTTTAGCTAGAAATATTGCCCACTCAGGGGCAGCAGTTGACCTAACT
ATTTTTTCCCTACACTTAGCAGGGGCTTCCTCAATTTTAGGAGCTATTAATTTTATATCT
ACTATTATCAACATACGTCCTAAAACAATAACATTCGATCGTCTTCCTTTATTTGTTTGA
AGAGTGTTAGTAACAGTAATTCTTCTACTATTATCTTTACCTATTTTCGCAGGAGCCTTA
ACTATACTTTTAACTGA

#Vulcanolepas_scotiaensis_KF739833
GCCATAGTTGGGACAGCTCTTAGAATATTAATTCGAGTAGAACTCGGACAACCTGGAAGA
TTAATTGGAGATGACCAAATTTACAATGTAATTGTAACAGCCCACGCATTTGTAATAATT
TTTTTCATAGTAATACCAATTATAATTGGGGGATTTGGAAATTGGTTACTCCCTTTAATA
TTAGGAGCCCCAGATATAGCCTTTCCTCGATTAAATAACATAAGATTTTGATTACTCCCA
CCTTCCCTAATACTTTTGATTAGAAGATCTTTAGTAGAAGCAGGATCCGGAACGGGATGA
ACTGTTTACCCACCTTTAGCTAGAAATATTGCCCACTCAGGGGCAGCAGTTGACCTAACT
ATTTTTTCCCTACACTTAGCAGGGGCTTCCTCAATTTTAGGAGCTATTAATTTTATATCT
ACTATTATCAACATACGTCCTGAAACAATAACATTCGATCGTCTTCCTTTATTTGTTTGA
AGAGTGTTAGTAACAGTAATTCTTCTACTATTATCTTTACCTATTTTCGCAGGAGCCTTA
ACTATACTTTTAACTGA

#Vulcanolepas_scotiaensis_KF739834
GCCATAGTTGGGACAGCTCTTAGAATATTAATTCGAGTAGAACTCGGACAACCTGGAAGA
TTAATTGGAGATGACCAAATTTACAATGTAATTGTAACAGCCCACGCATTTGTAATAATT
TTTTTCATAGTAATACCAATTATAATTGGGGGATTTGGAAATTGGTTACTCCCTTTAATA
TTAGGAGCCCCAGATATAGCCTTTCCTCGATTAAATAACATAAGATTTTGATTACTCCCA
CCTTCCCTAATACTTTTGATTAGAAGATCTTTAGTAGAAGCAGGATCCGGAACGGGATGA
ACTGTTTACCCACCTTTAGCTAGAAATATTGCCCACTCAGGGGCAGCAGTTGACCTAACT
ATTTTTTCCCTACACTTAGCAGGGGCTTCCTCAATTTTAGGAGCTATTAATTTTATATCT
ACTATTATCAACATACGTCCTGAAACAATAACATTCGATCGTCTTCCTTTATTTGTTTGA
AGAGTGTTAGTAACAGTAATTCTTCTACTATTATCTTTACCTATTTTCGCAGGAGCCTTA
ACTATACTTTTAACTGA

#Vulcanolepas_scotiaensis_KF739835
GCCATAGTTGGGACAGCTCTTAGAATATTAATTCGAGTAGAACTCGGACAACCTGGAAGA
TTAATTGGAGATGACCAAATTTACAATGTAATTGTAACAGCCCACGCATTTGTAATAATT
TTTTTCATAGTAATACCAATTATAATTGGGGGATTTGGAAATTGGTTACTCCCTTTAATA
TTAGGAGCCCCAGATATAGCCTTTCCTCGATTAAATAACATAAGATTTTGATTACTCCCA
CCTTCCCTAATACTTTTGATTAGAAGATCTTTAGTAGAAGCAGGATCCGGAACGGGATGA
ACTGTTTACCCACCTTTAGCTAGAAATATTGCCCACTCAGGGGCAGCAGTTGACCTAACT
ATTTTTTCCCTACACTTAGCAGGGGCTTCCTCAATTTTAGGAGCTATTAATTTTATATCT
ACTATTATCAACATACGTCCTGAAACAATAACATTCGATCGTCTTCCTTTATTTGTTTGA
AGAGTGTTAGTAACAGTAATTCTTCTACTATTATCTTTACCTATTTTCGCAGGAGCCTTA
ACTATACTTTTAACTGA

#Vulcanolepas_scotiaensis_KF739836
GCCATAGTTGGGACAGCTCTTAGAATATTAATTCGAGTAGAACTCGGACAACCTGGAAGA
TTAATTGGAGATGACCAAATTTACAATGTAATTGTAACAGCCCACGCATTTGTAATAATT
TTTTTCATAGTAATACCAATTATAATTGGGGGATTTGGAAATTGGTTACTCCCTTTAATA
TTAGGAGCCCCAGATATAGCCTTTCCTCGATTAAATAACATAAGATTTTGATTACTCCCA
CCTTCCCTAATACTTTTGATTAGAAGATCTTTAGTAGAAGCAGGATCCGGAACGGGATGA
ACTGTTTACCCACCTTTAGCTAGAAATATTGCCCACTCAGGGGCAGCAGTTGACCTAACT
ATTTTTTCCCTACACTTAGCAGGGGCTTCCTCAATTTTAGGAGCTATTAATTTTATATCT
ACTATTATCAACATACGTCCTGAAACAATAACATTCGATCGTCTTCCTTTATTTGTTTGA
AGAGTGTTAGTAACAGTAATTCTTCTACTATTATCTTTACCTATTTTCGCAGGAGCCTTA
ACTATACTTTTAACTGA

#Vulcanolepas_scotiaensis_KF739837
GCCATAGTTGGGACAGCTCTTAGAATATTAATTCGAGTAGAACTCGGACAACCTGGAAGA
TTAATTGGAGATGACCAAATTTACAATGTAATTGTAACAGCCCACGCATTTGTAATAATT
TTTTTCATAGTAATACCAATTATAATTGGGGGATTTGGAAATTGATTACTCCCTTTAATA
TTAGGAGCCCCAGATATAGCCTTTCCTCGATTAAATAACATAAGATTTTGATTACTCCCA
CCTTCCCTAATACTTTTGATTAGAAGATCTTTAGTAGAAGCAGGATCCGGAACGGGATGA
ACTGTTTACCCACCTTTAGCTAGAAATATTGCCCACTCAGGGGCAGCAGTTGACCTAACT
ATTTTTTCCCTACACTTAGCAGGGGCTTCCTCAATTTTAGGAGCTATTAATTTTATATCT
ACTATTATCAACATACGTCCTGAAACAATAACATTCGATCGTCTTCCTTTATTTGTTTGA
AGAGTGTTAGTAACAGTAATTCTTCTACTATTATCTTTACCTATTTTCGCAGGAGCCTTA
ACTATACTTTTAACTGA

#Vulcanolepas_scotiaensis_KF739838
GCCATAGTTGGGACAGCTCTTAGAATATTAATTCGAGTAGAACTCGGACAACCTGGAAGA
TTAATTGGAGATGACCAAATTTACAATGTAATTGTAACAGCCCACGCATTTGTAATAATT
TTTTTCATAGTAATACCAATTATAATTGGGGGATTTGGAAATTGATTACTCCCTTTAATA
TTAGGAGCCCCAGATATAGCCTTTCCTCGATTAAATAACATAAGATTTTGATTACTCCCA
CCTTCCCTAATACTTTTGATTAGAAGATCTTTAGTAGAAGCAGGATCCGGAACGGGATGA
ACTGTTTACCCACCTTTAGCTAGAAATATTGCCCACTCAGGGGCAGCAGTTGACCTAACT
ATTTTTTCCCTACACTTAGCAGGGGCTTCCTCAATTTTAGGAGCTATTAATTTTATATCT
ACTATTATCAACATACGTCCTGAAACAATAACATTCGATCGTCTTCCTTTATTTGTTTGA
AGAGTGTTAGTAACAGTAATTCTTCTACTATTATCTTTACCTATTTTCGCAGGAGCCTTA
ACTATACTTTTAACTGA

#Vulcanolepas_scotiaensis_KP295013
GCCATAGTTGGGACAGCTCTTAGAATATTAATTCGAGTAGAACTCGGACAACCTGGAAGA
TTAATTGGAGATGACCAAATTTACAATGTAATTGTAACAGCCCACGCATTTGTAATAATT
TTTTTCATAGTAATACCAATTATAATTGGGGGATTTGGAAATTGGTTACTCCCTTTAATA
TTAGGAGCCCCAGATATAGCCTTTCCTCGATTAAATAACATAAGATTTTGATTACTCCCA
CCTTCCCTTATACTTTTGATTAGAAGATCTTTAGTAGAAGCAGGATCCGGAACGGGATGA
ACTGTTTACCCACCTTTAGCTAGAAATATTGCCCACTCAGGGGCAGCAGTTGACCTAACT
ATTTTTTCCCTACACTTAGCAGGGGCTTCCTCAATTTTAGGAGCTATTAATTTTATATCT
ACTATTATCAACATACGTCCTGAAACAATAACATTCGATCGTCTTCCTTTATTTGTTTGA
AGAGTGTTAGTAACAGTAATTCTTCTACTATTATCTTTACCTATTTTCGCAGGAGCCTTA
ACTATACTTTTAACTGA

#Vulcanolepas_scotiaensis_KP295014
GCCATAGTTGGGACAGCTCTTAGAATATTAATTCGAGTAGAACTCGGACAACCTGGAAGA
TTAATTGGAGATGACCAAATTTACAATGTAATTGTAACAGCCCACGCATTTGTAATAATT
TTTTTCATAGTAATACCAATTATAATTGGGGGATTTGGAAATTGGTTACTCCCTTTAATA
TTAGGAGCCCCAGATATAGCCTTTCCCCGATTAAATAACATAAGATTTTGATTACTCCCA
CCTTCCCTTATACTTTTGATTAGAAGATCTTTAGTAGAAGCAGGATCCGGAACGGGATGA
ACTGTTTACCCACCTTTAGCTAGAAATATTGCCCACTCAGGGGCAGCAGTTGACCTAACT
ATTTTTTCCCTACACTTAGCAGGGGCTTCCTCAATTTTAGGAGCTATTAATTTTATATCT
ACTATTATCAACATACGTCCTGAAACAATAACATTCGATCGTCTTCCTTTATTTGTTTGA
AGAGTGTTAGTAACAGTAATTCTTCTTCTATTATCTTTACCTATTTTCGCAGGAGCCTTA
ACTATACTTTTAACTGA

#Vulcanolepas_scotiaensis_KP295018
GCCATAGTTGGGACAGCTCTTAGAATATTAATTCGAGTAGAACTCGGACAACCTGGAAGA
TTAATTGGAGATGACCAAATTTACAATGTAATTGTAACAGCCCACGCATTTGTAATAATT
TTTTTCATAGTAATACCAATTATAATTGGGGGATTTGGAAATTGGTTACTCCCTTTAATA
TTAGGAGCCCCAGATATAGCCTTTCCTCGATTAAATAACATAAGATTTTGATTACTCCCA
CCTTCCCTTATACTTTTGATTAGAAGATCTTTAGTAGAAGCAGGATCCGGAACGGGATGA
ACTGTTTACCCACCTTTAGCTAGAAATATTGCCCACTCAGGGGCAGCAGTTGACCTAACT
ATTTTTTCCCTACACTTAGCAGGGGCTTCCTCAATTTTAGGAGCTATTAATTTTATATCT
ACTATTATCAACATACGTCCTGAAACAATAACATTCGATCGTCTTCCTTTATTTGTTTGA
AGAGTGTTAGTAACAGTAATTCTTCTACTATTATCTTTACCTATTTTCGCAGGAGCCTTA
ACTATACTTTTAACTGA

#Vulcanolepas_scotiaensis_KP295035
GCCATAGTTGGAACAGCTCTTAGAATATTAATTCGAGTAGAACTCGGACAACCTGGAAGA
TTAATTGGAGATGACCAAATTTACAATGTAATTGTAACAGCCCACGCATTTGTAATAATT
TTTTTCATAGTAATACCAATTATAATTGGGGGATTTGGAAATTGGTTACTCCCTTTAATA
TTAGGAGCCCCAGATATAGCCTTTCCTCGATTAAATAACATAAGATTTTGATTACTCCCA
CCTTCCCTTATACTTTTGATTAGAAGATCTTTAGTAGAAGCAGGATCCGGAACAGGATGA
ACTGTTTACCCACCTTTAGCTAGAAATATTGCCCACTCAGGGGCAGCAGTTGACCTAACT
ATTTTTTCCCTACACTTAGCAGGGGCTTCCTCAATTTTAGGAGCTATTAATTTTATATCT
ACTATTATCAACATACGTCCTGAAACAATAACATTCGATCGTCTTCCCTTATTTGTTTGA
AGAGTGTTAGTAACAGTAATTCTTCTACTATTATCTTTACCTATTTTCGCAGGAGCCTTA
ACTATACTTTTAACTGA

#Vulcanolepas_scotiaensis_KP295037
GCCATAGTTGGGACAGCTCTTAGAATATTAATTCGAGTAGAACTCGGACAACCTGGAAGA
TTAATTGGAGATGACCAAATTTACAATGTAATTGTAACAGCCCACGCATTTGTAATAATT
TTTTTCATAGTAATACCAATTATAATTGGGGGATTTGGAAATTGGTTACTCCCTTTAATA
TTAGGAGCCCCAGATATAGCCTTTCCTCGATTAAATAACATAAGATTTTGATTACTCCCA
CCTTCCCTTATACTTTTGATTAGAAGATCTTTAGTAGAAGCAGGATCCGGAACGGGATGA
ACTGTTTACCCACCTTTAGCTAGAAATATTGCCCACTCAGGGGCAGCAGTTGACCTAACT
ATTTTTTCCCTACACTTAGCAGGGGCTTCCTCAATTTTAGGAGCTATTAATTTTATATCT
ACTATTATCAACATACGTCCTGAAACAATAACATTCGATCGTCTTCCTTTATTTGTTTGA
AGAGTGTTAGTAACAGTAATTCTTCTACTATTATCTTTACCTATTTTCGCAGGAGCCTTA
ACTATACTTTTAACTGA

#Vulcanolepas_scotiaensis_KP295039
GCCATAGTTGGGACAGCTCTTAGAATATTAATTCGAGTAGAACTCGGACAACCTGGAAGA
TTAATTGGAGATGACCAAATTTACAATGTAATTGTAACAGCCCACGCATTTGTAATAATT
TTTTTCATAGTAATACCAATTATAATTGGGGGATTTGGAAATTGGTTACTCCCTTTAATA
TTAGGAGCCCCAGATATAGCCTTTCCTCGATTAAATAACATAAGATTTTGATTACTCCCA
CCTTCCCTAATACTTTTGATTAGAAGATCTTTAGTAGAAGCAGGATCCGGAACGGGATGA
ACTGTTTACCCACCTTTAGCTAGAAATATTGCCCACTCAGGGGCAGCAGTTGACCTAACT
ATTTTTTCCCTACACTTAGCAGGGGCTTCCTCAATTTTAGGAGCTATTAATTTTATATCT
ACTATTATCAACATACGTCCTGAAACAATAACATTCGATCGTCTTCCTTTATTTGTTTGA
AGAGTGTTAGTAACAGTAATTCTTCTACTATTATCTTTACCTATTTTCGCAGGAGCCTTA
ACTATACTTTTAACTGA

#Vulcanolepas_scotiaensis_KP295042
GCCATAGTTGGGACAGCTCTTAGAATATTAATTCGAGTAGAACTCGGACAACCTGGAAGA
TTAATTGGAGATGACCAAATTTACAATGTAATTGTAACAGCCCACGCATTTGTAATAATT
TTTTTCATAGTAATACCAATTATAATTGGGGGATTTGGAAATTGGTTACTCCCTTTAATA
TTAGGAGCCCCAGATATAGCCTTTCCTCGATTAAATAACATAAGATTTTGATTACTCCCA
CCTTCCCTTATACTTTTGATTAGAAGATCTTTAGTAGAAGCAGGATCCGGAACGGGATGA
ACTGTTTACCCACCTTTAGCTAGAAATATTGCCCACTCAGGGGCAGCAGTTGACCTAACT
ATTTTTTCCCTACACTTAGCAGGGGCTTCCTCAATTTTAGGAGCTATTAATTTTATATCT
ACTATTATCAACATACGTCCTGAAACAATAACATTCGATCGTCTTCCTTTATTTGTTTGA
AGAGTGTTAGTAACAGTAATTCTTCTGCTATTATCTTTACCTATTTTCGCAGGAGCCTTA
ACTATACTTTTAACTGA

#Vulcanolepas_scotiaensis_KP295045
GCCATAGTTGGGACAGCTCTTAGAATATTAATTCGAGTAGAACTCGGACAACCTGGAAGA
TTAATTGGAGATGACCAAATTTACAATGTAATTGTAACAGCCCACGCATTTGTAATAATT
TTTTTCATAGTAATACCAATTATAATTGGGGGATTTGGAAATTGGTTACTCCCTTTAATA
TTAGGAGCCCCAGATATAGCCTTTCCTCGATTAAATAACATAAGATTTTGATTACTCCCG
CCTTCCCTTATACTTTTGATTAGAAGATCTTTAGTAGAAGCAGGATCCGGAACGGGATGA
ACTGTTTACCCACCTTTAGCTAGAAATATTGCCCACTCAGGGGCAGCAGTTGACCTAACT
ATTTTTTCCCTACACTTAGCAGGGGCTTCCTCAATTTTAGGAGCTATTAATTTTATATCT
ACTATTATCAACATACGTCCTGAAACAATAACATTCGATCGTCTTCCTTTATTTGTTTGA
AGAGTGTTAGTAACAGTAATTCTTCTGCTATTATCTTTACCTATTTTCGCAGGAGCCTTA
ACTATACTTTTAACTGA

#Vulcanolepas_scotiaensis_KP295050
GCCATAGTTGGGACAGCTCTTAGAATATTAATTCGAGTAGAACTAGGACAACCTGGAAGA
TTAATTGGAGATGACCAAATTTACAATGTAATTGTAACAGCCCACGCATTTGTAATAATT
TTTTTCATAGTAATACCAATTATAATTGGGGGATTTGGAAATTGGTTACTCCCTTTAATA
TTAGGAGCCCCAGATATAGCCTTTCCTCGATTAAATAACATAAGATTTTGATTACTCCCA
CCTTCCCTTATACTTTTGATTAGAAGATCTTTAGTAGAAGCAGGATCCGGAACGGGATGA
ACTGTTTACCCACCTTTAGCTAGAAATATTGCCCACTCAGGGGCAGCAGTTGACCTAACT
ATTTTTTCCCTACACTTAGCAGGGGCTTCCTCAATTTTAGGAGCTATTAATTTTATATCT
ACTATTATCAACATACGTCCTGAAACAATAACATTCGATCGTCTTCCTTTATTTGTTTGA
AGAGTGTTAGTAACAGTAATTCTTCTACTATTATCTTTACCTATTTTCGCAGGAGCCTTA
ACTATACTTTTAACTGA

#Vulcanolepas_scotiaensis_KP295052
GCCATAGTTGGGACAGCTCTTAGAATATTAATTCGAGTAGAACTCGGACAACCTGGAAGA
TTAATTGGAGATGACCAAATTTACAATGTAATTGTAACAGCCCACGCATTTGTAATAATT
TTTTTCATAGTAATACCAATTATAATTGGGGGATTTGGAAATTGGTTACTCCCTTTAATA
TTAGGAGCCCCAGATATAGCCTTTCCTCGATTAAATAACATAAGATTTTGATTACTCCCA
CCTTCCCTAATACTTTTGATTAGAAGATCTTTAGTAGAAGCAGGATCCGGAACGGGATGA
ACTGTTTACCCACCTTTAGCTAGAAATATTGCCCACTCAGGGGCAGCAGTTGACCTAACT
ATTTTTTCCCTACACTTAGCAGGGGCTTCCTCAATTTTAGGAGCTATTAATTTTATATCT
ACTATTATCAACATACGTCCTGAAACAATAACATTCGATCGTCTTCCTTTATTTGTTTGA
AGAGTGTTAGTAACAGTAATTCTTCTACTATTATCTTTACCTATTTTCGCAGGAGCCTTA
ACTATACTTTTAACTGA

#Vulcanolepas_scotiaensis_KP295057
GCCATAGTTGGGACAGCTCTTAGAATATTAATTCGAGTAGAACTCGGACAACCTGGAAGA
TTAATTGGAGATGACCAAATTTACAATGTAATTGTAACAGCCCACGCATTTGTAATAATT
TTTTTCATAGTAATACCAATTATAATTGGGGGATTTGGAAATTGGTTACTCCCTTTAATA
TTAGGAGCCCCAGATATAGCCTTTCCTCGATTAAATAACATAAGATTTTGATTACTCCCA
CCTTCCCTTATACTTTTGATTAGAAGATCTTTAGTAGAAGCAGGATCCGGAACGGGATGA
ACTGTTTACCCACCTTTAGCTAGAAATATTGCCCACTCAGGGGCAGCAGTTGACCTAACT
ATTTTTTCCCTACACTTAGCAGGGGCTTCCTCAATTTTAGGAGCTATTAATTTTATATCT
ACTATTATCAACATACGTCCTGAAACAATAACATTCGATCGTCTTCCTTTATTTGTTTGA
AGAGTGTTAGTAACAGTAATTCTTCTACTATTATCTTTACCTATTTTCGCAGGAGCCCTA
ACTATACTTTTAACTGA

#Vulcanolepas_scotiaensis_KP295058
GCCATAGTTGGGACAGCTCTTAGAATATTAATTCGAGTAGAACTCGGACAACCTGGAAGA
TTAATTGGAGATGACCAAATTTACAATGTAATTGTAACAGCCCACGCATTTGTAATAATT
TTTTTCATAGTAATACCAATTATAATTGGGGGATTTGGAAATTGGTTACTCCCTTTAATA
TTAGGAGCCCCAGATATAGCCTTTCCTCGATTAAATAACATAAGATTTTGATTACTCCCA
CCTTCCCTTATACTTTTGATTAGAAGATCTTTAGTAGAAGCAGGATCCGGAACAGGATGA
ACTGTTTACCCACCTTTAGCTAGAAATATTGCCCACTCAGGGGCAGCAGTTGACCTAACT
ATTTTTTCCCTACACTTAGCAGGGGCTTCCTCAATTTTAGGAGCTATTAATTTTATATCT
ACTATTATCAACATACGTCCTGAAACAATAACATTCGATCGTCTTCCCTTATTTGTTTGA
AGAGTGTTAGTAACAGTAATTCTTCTACTATTATCTTTACCTATTTTCGCAGGAGCCTTA
ACTATACTTTTAACTGA

#Vulcanolepas_scotiaensis_KP295068
GCCATAGTTGGGACAGCTCTTAGAATATTAATTCGAGTAGAACTCGGACAACCTGGAAGA
TTAATTGGAGATGACCAAATTTACAATGTAATTGTAACAGCCCACGCATTTGTAATAATT
TTTTTCATAGTAATACCAATTATAATTGGGGGATTTGGAAATTGGTTACTCCCTTTAATA
TTAGGAGCCCCAGATATAGCCTTTCCTCGATTAAATAACATAAGATTTTGATTACTCCCA
CCTTCCCTTATACTTTTGATTAGAAGATCTTTAGTAGAAGCAGGATCCGGAACGGGATGA
ACTGTTTACCCACCTTTAGCTAGAAATATTGCCCACTCAGGGGCAGCAGTTGACCTAACT
ATTTTTTCCCTACACTTAGCAGGGGCTTCCTCAATTTTAGGAGCTATTAATTTTATATCT
ACTATTATCAACATACGTCCTGAAACAATAACATTCGATCGTCTTCCTTTATTTGTTTGA
AGAGTGTTAGTAACAGTAATTCTTCTACTATTATCTTTACCTATTTTCGCAGGAGCCTTA
ACTATACTTTTAACTGA

#Vulcanolepas_scotiaensis_KP295078
GCCATAGTTGGGACAGCTCTTAGAATATTAATTCGAGTAGAACTCGGACAACCTGGAAGA
TTAATTGGAGATGACCAAATTTACAATGTAATTGTAACAGCCCACGCATTTGTAATAATT
TTTTTCATAGTAATACCAATTATAATTGGGGGATTTGGAAATTGGTTACTCCCTCTAATA
TTAGGAGCCCCAGATATAGCCTTTCCTCGATTAAATAACATAAGATTTTGATTACTCCCA
CCTTCCCTAATACTTTTGATTAGAAGATCTTTAGTAGAAGCAGGATCCGGAACGGGATGA
ACTGTTTACCCACCTTTAGCTAGAAATATTGCCCACTCAGGGGCAGCAGTTGACCTAACT
ATTTTTTCCCTACACTTAGCAGGGGCTTCCTCAATTTTAGGAGCTATTAATTTTATATCT
ACTATTATCAACATACGTCCTGAAACAATAACATTCGATCGTCTTCCTTTATTTGTTTGA
AGAGTGTTAGTAACAGTAATTCTTCTACTATTATCTTTACCTATTTTCGCAGGAGCCTTA
ACTATACTTTTAACTGA

#Vulcanolepas_scotiaensis_KP295097
GCCATAGTTGGGACAGCTCTTAGAATATTAATTCGAGTAGAACTCGGACAACCTGGAAGA
TTAATTGGAGATGACCAAATTTACAATGTAATTGTAACAGCCCACGCATTTGTAATAATT
TTTTTCATAGTAATACCAATTATAATTGGGGGATTTGGAAATTGGTTACTCCCTTTAATA
TTAGGAGCCCCAGATATAGCCTTTCCTCGATTAAATAACATAAGATTTTGATTACTCCCG
CCTTCCCTTATACTTTTGATTAGAAGATCTTTAGTAGAAGCAGGATCCGGAACGGGATGA
ACTGTTTACCCACCTTTAGCTAGAAATATTGCCCACTCAGGGGCAGCAGTTGACCTAACT
ATTTTTTCCCTACACTTAGCAGGGGCTTCCTCAATTTTAGGAGCTATTAATTTTATATCT
ACTATTATCAACATACGTCCTGAAACAATAACATTCGATCGTCTTCCTTTATTTGTTTGA
AGAGTGTTAGTAACAGTAATTCTTCTGCTATTATCTTTACCTATTTTCGCAGGAGCCTTA
ACTATACTTTTAACTGA

#Vulcanolepas_osheai_KP295056
GCCATACTAGGAACAGCCCTTAGAATACTAGTTCGTGTAGAACTTGGACAACCAGGAAGA
TTAATTGGAGATGATCAAATTTACAATGTAATTGTAACAGCCCACGCATTTGTAATAATT
TTTTTCATGGTTATGCCTATTATAATTGGAGGATTTGGTAATTGGCTACTCCCTTTAATA
TTAGGAGCCCCAGACATGGCCTTCCCTCGACTCAATAATATAAGATTTTGGCTACTCCCT
CCTTCCCTTATACTTTTAATTAGGAGATCTTTAGTAGAAGCAGGATCTGGGACAGGATGA
ACTGTTTACCCTCCTTTAGCTAGAAATATTGCACACTCAGGAGCCGCAGTTGACTTAACC
ATTTTCTCCCTTCATTTAGCTGGAGCTTCTTCAATTTTAGGAGCCATTAATTTTATATCC
ACTATCATTAACATACGACCTGAAACAATAACATTCGACCGCCTCCCTTTATTTGTTTGA
AGAGTGTTTGTTACAGTAATTCTTCTTCTATTATCTTTACCAATCTTCGCAGGAGCCTTA
ACTATACTTTTAACTGA

#Vulcanolepas_osheai_KP295036
GCCATACTAGGAACAGCCCTTAGAATACTAGTTCGTGTAGAACTTGGACAACCAGGAAGA
TTAATTGGAGATGATCAAATTTACAATGTAATTGTAACAGCCCACGCATTTGTAATAATT
TTTTTCATGGTTATGCCTATTATAATTGGAGGATTTGGTAATTGGCTACTCCCTTTAATA
TTAGGAGCCCCAGACATGGCCTTCCCTCGACTCAATAATATAAGATTTTGGCTACTCCCT
CCTTCCCTTATACTTTTAATTAGGAGATCTTTAGTAGAAGCAGGATCTGGGACAGGATGA
ACTGTTTACCCTCCTTTAGCTAGAAATATTGCACACTCAGGAGCCGCAGTTGACTTAACC
ATTTTCTCCCTTCATTTAGCTGGAGCTTCTTCAATTTTAGGAGCCATTAATTTTATATCC
ACTATCATTAACATACGACCTGAAACAATAACATTCGACCGCCTCCCTCTATTTGTTTGA
AGAGTGTTTGTTACAGTAATTCTTCTTCTATTATCTTTACCAATCTTCGCAGGAGCCTTA
ACTATACTTTTAACTGA

#Vulcanolepas_osheai_KP295049
GCCATACTAGGAACAGCCCTTAGAATACTAGTTCGTGTAGAACTTGGACAACCAGGAAGA
TTAATTGGAGATGATCAAATTTACAATGTAATTGTAACAGCCCACGCATTTGTAATAATT
TTTTTCATGGTTATGCCTATTATAATTGGAGGATTTGGTAATTGGCTACTCCCTTTAATA
TTAGGAGCCCCAGACATGGCCTTCCCTCGACTCAATAATATAAGATTTTGGCTACTCCCT
CCTTCCCTTATACTTTTAATTAGGAGATCTTTAGTAGAAGCAGGATCTGGGACAGGATGA
ACTGTTTACCCTCCTTTAGCTAGAAATATTGCACACTCAGGAGCCGCAGTTGACTTAACC
ATTTTCTCCCTTCATTTAGCTGGAGCTTCTTCAATTTTAGGAGCCATTAATTTTATATCC
ACTATCATTAACATACGACCTGAAACAATAACATTCGACCGCCTCCCTTTATTTGTTTGA
AGAGTGTTTGTTACAGTAATTCTTCTTCTATTATCTTTACCAATCTTCGCAGGAGCCTTA
ACTATACTTTTAACTGA

#Vulcanolepas_osheai_KP295008
GCCATACTAGGAACAGCCCTTAGAATACTAGTTCGTGTAGAACTTGGACAACCAGGAAGA
TTAATTGGAGATGATCAAATTTACAATGTAATTGTAACAGCCCACGCATTTGTAATAATT
TTTTTCATGGTTATACCTATTATAATTGGAGGATTTGGTAATTGGCTACTCCCTTTAATA
TTAGGAGCCCCAGACATGGCCTTCCCTCGACTCAATAATATAAGATTTTGGCTACTCCCT
CCTTCCCTTATACTTTTAATTAGGAGATCTTTAGTAGAAGCAGGATCTGGGACAGGATGA
ACTGTTTACCCTCCTTTAGCTAGAAATATTGCACACTCAGGAGCCGCAGTTGACTTAACC
ATTTTCTCCCTTCATTTAGCTGGAGCTTCTTCAATTTTAGGAGCCATTAATTTTATATCC
ACTATCATTAACATACGACCTGAAACAATAACATTCGACCGCCTCCCTTTATTTGTTTGA
AGAGTGTTTGTTACAGTAATTCTTCTTCTATTATCTTTACCAATCTTCGCAGGAGCCTTA
ACTATACTTTTAACTGA

#Vulcanolepas_osheai_KP295005
GCCATACTAGGAACAGCCCTTAGAATACTAGTTCGTGTAGAACTTGGACAACCAGGAAGA
TTAATTGGAGATGATCAAATTTACAATGTAATTGTAACAGCCCACGCATTTGTAATAATT
TTTTTCATGGTTATGCCTATCATAATTGGAGGATTTGGTAATTGGCTACTCCCTTTAATA
TTAGGAGCCCCAGACATGGCCTTCCCTCGACTCAATAATATAAGATTTTGGCTACTCCCT
CCTTCCCTTATACTTTTAATTAGGAGATCTTTAGTAGAAGCAGGATCTGGGACAGGATGA
ACTGTTTACCCTCCTTTAGCTAGAAATATTGCACACTCAGGAGCCGCAGTTGACTTAACC
ATTTTCTCCCTTCATTTAGCTGGAGCTTCTTCAATTTTAGGAGCCATTAATTTTATATCC
ACTATCATTAACATACGACCTGAAACAATAACATTCGACCGCCTCCCTTTATTTGTTTGA
AGAGTGTTTGTTACAGTAATTCTTCTTCTATTATCTTTACCAATCTTCGCAGGAGCCTTA
ACTATACTTTTAACTGA

#Vulcanolepas_osheai_KP295094
GCCATACTAGGAACAGCCCTTAGAATACTAGTTCGTGTAGAACTTGGACAACCAGGAAGA
TTAATTGGAGATGATCAAATTTACAATGTAATTGTAACAGCCCACGCATTTGTAATAATT
TTTTTCATGGTTATGCCTATTATAATTGGAGGATTTGGTAATTGGCTACTCCCTTTAATA
TTAGGGGCCCCAGACATGGCCTTCCCTCGACTCAATAATATAAGATTTTGGCTACTCCCT
CCTTCCCTTATACTTTTAATTAGGAGATCTTTAGTAGAAGCAGGATCTGGAACAGGATGA
ACTGTTTACCCTCCTTTAGCTAGAAATATTGCACACTCAGGAGCCGCAGTTGACTTAACC
ATTTTCTCCCTTCATTTAGCTGGAGCTTCTTCAATTTTAGGAGCCATTAATTTTATATCC
ACTATCATTAACATACGACCTGAAACAATAACATTCGACCGCCTCCCTTTATTTGTTTGA
AGAGTGTTTGTTACAGTAATTCTTCTTCTATTATCTTTACCAATCTTCGCAGGAGCCTTA
ACTATACTTTTAACTGA

#Vulcanolepas_osheai_KP295034
GCCATACTAGGAACAGCCCTTAGAATACTAGTTCGTGTAGAACTTGGACAACCAGGAAGA
TTAATTGGAGATGATCAAATTTACAATGTAATTGTAACAGCCCACGCATTTGTAATAATT
TTTTTCATGGTTATGCCTATTATAATTGGAGGATTTGGTAATTGGCTACTCCCTTTAATA
TTAGGAGCCCCAGACATGGCCTTCCCTCGACTCAATAATATAAGATTTTGGCTACTCCCT
CCTTCCCTTATACTTTTAATTAGGAGATCTTTAGTAGAAGCAGGATCTGGGACAGGATGA
ACTGTTTACCCTCCTTTAGCTAGAAATATTGCACACTCAGGAGCCGCAGTTGACTTAACC
ATTTTCTCCCTTCATTTAGCTGGAGCTTCTTCAATTTTAGGAGCCATTAATTTTATATCC
ACTATCATTAACATACGACCTGAAACAATAACATTCGACCGCCTCCCTTTATTTGTTTGA
AGAGTGTTTGTTACAGTAATTCTTCTTCTATTATCTTTACCAATCTTCGCAGGAGCCTTA
ACTATACTTTTAACTGA

#Vulcanolepas_osheai_KP295026
GCCATACTAGGAACAGCCCTTAGAATACTAGTTCGTGTAGAACTTGGACAACCAGGAAGA
TTAATTGGAGATGATCAAATTTACAATGTAATTGTAACAGCCCACGCATTTGTAATAATT
TTTTTCATGGTTATGCCTATTATAATTGGAGGATTTGGTAATTGGCTACTCCCTTTAATA
TTAGGAGCCCCAGACATGGCCTTCCCTCGACTCAATAATATAAGATTTTGGCTACTCCCT
CCTTCCCTTATACTTTTAATTAGGAGATCTTTAGTAGAAGCAGGATCTGGGACAGGATGA
ACTGTTTACCCTCCTTTAGCTAGAAATATTGCACACTCAGGAGCCGCAGTTGACTTAACC
ATTTTCTCCCTTCATTTAGCTGGAGCTTCTTCAATTTTAGGAGCCATTAATTTTATATCC
ACTATCATTAACATACGACCTGAAACAATAACATTCGACCGCCTCCCTTTATTTGTTTGA
AGAGTGTTTGTTACAGTAATTCTTCTTCTATTATCTTTACCAATCTTCGCAGGAGCCTTA
ACTATACTTTTAACTGA

#Vulcanolepas_sp.1_KP295009
GCCATATTAGGAACAGCCCTTAGAATACTAGTTCGCGTAGAACTCGGGCAACCAGGAAGA
TTAATTGGAGATGACCAAATTTACAATGTAATTGTAACAGCCCATGCATTTGTGATAATT
TTTTTTATAGTTATACCTATTATAATTGGGGGATTTGGAAATTGGTTACTCCCTTTAATA
TTAGGAGCCCCAGATATGGCCTTCCCTCGACTCAATAATATAAGATTTTGATTACTTCCC
CCTTCCCTTATACTTTTAATTAGAAGATCTTTAGTAGAGGCAGGATCCGGTACTGGATGA
ACGGTTTACCCCCCTTTAGCTAGAAATATTGCACATTCAGGAGCCGCAGTTGACTTAACT
ATTTTTTCCCTTCACTTAGCAGGGGCTTCTTCAATTTTAGGAGCCATTAATTTCATATCC
ACTATTATTAACATACGCCCTGAAACAATAACATTCGACCGTCTCCCTTTATTTGTTTGA
AGAGTATTTGTCACAGTAATTCTCCTCCTATTATCTTTACCTATTTTCGCAGGAGCATTA
ACTATACTTTTAACTGA

#Vulcanolepas_sp.1_KP295033
GCCATATTAGGAACAGCCCTTAGAATACTAGTTCGCGTAGAACTCGGGCAACCAGGAAGA
TTAATTGGAGATGACCAAATTTACAATGTAATTGTAACAGCCCATGCATTTGTGATAATT
TTTTTTATAGTTATACCTATTATAATTGGGGGATTTGGAAATTGGTTACTCCCTTTAATA
TTAGGAGCCCCAGATATGGCCTTCCCTCGACTCAATAATATAAGATTTTGATTACTTCCC
CCTTCCCTTATACTTTTAATTAGAAGATCTTTAGTAGAGGCAGGATCCGGTACTGGATGA
ACGGTTTACCCCCCTTTAGCTAGAAATATTGCACATTCAGGAGCCGCAGTTGACTTAACT
ATTTTTTCCCTTCACTTAGCAGGGGCTTCTTCAATTTTAGGAGCCATTAATTTCATATCC
ACTATTATTAACATACGCCCTGAAACAATAACATTCGACCGTCTCCCTTTATTTGTTTGA
AGAGTATTTGTCACAGTAATTCTCCTCCTATTATCTTTACCTATTTTCGCAGGAGCATTA
ACTATACTTTTAACTGA

#Vulcanolepas_sp.1_KP295041
GCCATATTAGGAACAGCCCTTAGAATACTAGTTCGCGTAGAACTCGGGCAACCAGGAAGA
TTAATTGGAGATGACCAAATTTACAATGTAATTGTAACAGCCCATGCATTTGTGATAATT
TTTTTTATAGTTATGCCTATTATAATTGGGGGATTTGGAAATTGATTACTCCCTTTAATA
TTAGGAGCCCCAGATATGGCCTTCCCTCGCCTCAATAATATAAGATTTTGATTACTTCCC
CCTTCCCTTATACTTTTAATTAGAAGATCTTTAGTAGAGGCAGGATCCGGTACTGGGTGA
ACGGTTTACCCCCCTTTAGCTAGAAATATTGCACATTCAGGAGCCGCAGTTGACTTAACT
ATTTTTTCCCTTCACTTAGCAGGGGCTTCTTCAATTTTAGGAGCCATTAATTTCATATCC
ACTATTATTAACATACGCCCTGAAACAATAACATTCGACCGTCTCCCTTTATTTGTTTGA
AGAGTATTTGTCACAGTAATTCTCCTCCTATTATCTTTACCTATTTTCGCAGGAGCATTA
ACTATACTTTTAACTGA

#Vulcanolepas_sp.1_KP295051
GCCATATTAGGAACAGCCCTTAGAATACTAGTTCGCGTAGAACTCGGGCAACCAGGAAGA
TTAATTGGAGATGACCAAATTTACAATGTAATTGTAACAGCCCATGCATTTGTGATAATT
TTTTTTATAGTTATACCTATTATAATTGGGGGATTTGGAAATTGGTTACTCCCTTTAATA
TTAGGAGCCCCAGATATGGCCTTCCCTCGACTCAATAATATAAGATTTTGATTACTTCCC
CCTTCCCTTATACTTTTAATTAGAAGATCTTTAGTAGAGGCAGGATCCGGTACTGGATGA
ACGGTTTACCCCCCTTTAGCTAGAAATATTGCACATTCAGGAGCCGCAGTTGACTTAACT
ATTTTTTCCCTTCACTTAGCAGGGGCTTCTTCAATTTTAGGAGCCATTAATTTCATATCC
ACTATTATTAACATACGCCCTGAAACAATAACATTCGACCGTCTCCCTTTATTTGTTTGA
AGAGTATTTGTCACAGTAATTCTCCTCCTATTATCTTTACCTATTTTCGCAGGAGCATTA
ACTATACTTTTAACTGA

#Vulcanolepas_sp.1_KP295080
GCCATATTAGGAACAGCCCTTAGAATACTAGTTCGCGTAGAACTCGGGCAACCAGGAAGA
TTAATTGGAGATGACCAAATTTACAATGTAATTGTAACAGCCCATGCATTTGTGATAATT
TTTTTTATAGTTATACCTATTATAATTGGGGGATTTGGAAATTGGTTACTCCCTTTAATA
TTAGGAGCCCCAGATATGGCCTTCCCTCGACTCAATAATATAAGATTTTGATTACTTCCC
CCTTCCCTTATACTTTTAATTAGAAGATCTTTAGTAGAGGCAGGATCCGGTACTGGATGA
ACGGTTTACCCCCCTTTAGCTAGAAATATTGCACATTCAGGAGCCGCAGTTGACTTAACT
ATTTTTTCCCTTCACTTAGCAGGGGCTTCTTCAATTTTAGGAGCCATTAATTTCATATCC
ACTATTATTAACATACGCCCTGAAACAATAACATTCGACCGTCTCCCTTTATTTGTTTGA
AGAGTATTTGTCACAGTAATTCTCCTCCTATTATCTTTACCTATTTTCGCAGGAGCATTA
ACTATACTTTTAACTGA

#Vulcanolepas_cf._parensis_JX036420
GCTATAGTTGGAACAGCCCTTAGAATGTTAGTCCGTGTAGAACTAGGACAACCAGGCAGA
CTGATCGGCGATGATCAGATTTATAATGTAATTGTAACTGCCCACGCATTTGTAATAATT
TTTTTTATAGTAATACCAATTATAATTGGAGGATTTGGAAATTGACTTCTCCCTTTAATA
TTAGGAGCCCCAGACATGGCCTTCCCTCGACTTAATAATATAAGATTTTGACTTCTTCCT
CCCTCCCTTATACTTTTAATTAGAAGATCCTTAGTAGAGGCAGGATCCGGCACCGGATGA
ACTGTATACCCCCCCTTAGCTAGAAATATCTCACACTCAGGGGCCGCAGTTGACTTAACT
ATTTTCTCCCTTCACTTAGCAGGAGCCTCTTCAATTTTAGGGGCCATTAATTTCATATCT
ACTATCATTAACATACGACCCGAAACAATAACATTTGATCGCCTCCCTTTATTTGTTTGA
AGAGTATTCGTCACAGTAATTCTTCTCCTATTATCTTTACCTATTTTCGCAGGAGCACTA
ACTATACTTTTAACTGA

#Vulcanolepas_cf._parensis_JX036421
GCCATAGTGGGGACAGCCCTTAGAATGTTAGTCCGTGTAGAACTAGGACAACCAGGCAGA
CTGATCGGCGATGATCAGATTTATAATGTAATTGTAACTGCCCACGCATTTGTAATAATT
TTTTTTATAGTAATACCAATTATAATTGGAGGATTTGGAAATTGACTTCTCCCTTTAATA
TTAGGAGCCCCAGACATGGCCTTCCCTCGACTTAATAATATAAGATTTTGACTTCTTCCT
CCCTCCCTTATACTTTTAATTAGAAGATCCCTAGTAGAGGCAGGATCCGGAACCGGATGA
ACTATATATCCTCCCTTAGCTAGAAATATCGCACACTCAGGGGCCGCAGTTGACTTAACT
ATTTTCTCCCTTCACTTAGCAGGAGCCTCTTCAATTTTAGGGGCCATTAATTTCATATCT
ACTATCATTAACATACGACCCGAAACAATAACATTTGATCGCCTCCCTTTATTTGTTTGA
AGAGTATTCGTCACAGTAATTCTTCTCCTATTATCTTTACCTATTTTCGCAGGAGCACTA
ACTATACTTTTAACTGA

#Vulcanolepas_cf._parensis_JX036422
GCTATAGTTGGAACAGCCCTTAGAATATTAGTCCGTGTAGAACTAGGACAACCAGGCAGA
CTGATCGGCGATGATCAGATTTATAATGTAATTGTAACTGCCCACGCATTTGTAATAATT
TTTTTTATAGTAATACCAATTATAATTGGAGGATTTGGAAATTGACTTCTCCCTTTAATA
TTAGGAGCCCCAGACATGGCCTTCCCTCGACTTAATAATATAAGATTTTGACTTCTTCCT
CCCTCCCTTATACTTTTAATTAGAAGATCCTTAGTAGAGGCAGGATCCGGCACCGGATGA
ACTGTATACCCCCCCTTAGCTAGAAATATCTCACACTCAGGGGCCGCAGTTGACTTAACT
ATTTTCTCCCTTCACTTAGCAGGAGCCTCTTCAATTTTAGGGGCCATTAATTTCATATCT
ACTATCATTAACATACGACCCGAAACAATAACATTTGATCGCCTCCCTTTATTTGTTTGA
AGAGTATTCGTCACAGTAATTCTTCTCCTATTATCTTTACCTATTTTCGCAGGAGCACTA
ACTATACTTTTAACTGA

#Vulcanolepas_cf._parensis_JX036423
GCTATAGTTGGAACAGCCCTTAGAATGTTAGTCCGTGTAGAACTAGGACAACCGGGCAGA
CTGATCGGCGATGATCAGATTTATAATGTAATTGTAACTGCCCACGCATTTGTAATAATT
TTTTTTATAGTAATACCAATTATAATTGGAGGATTTGGAAATTGACTTCTCCCTTTAATA
TTAGGAGCCCCAGACATGGCCTTCCCTCGACTTAATAATATAAGATTTTGACTTCTTCCT
CCCTCCCTTATACTTTTAATTAGAAGATCCTTAGTAGAGGCAGGATCCGGCACCGGATGA
ACTGTATACCCCCCCTTAGCTAGAAATATCTCACACTCAGGGGCCGCAGTTGACTTAACT
ATTTTCTCCCTTCACTTAGCAGGAGCCTCTTCAATTTTAGGGGCCATTAATTTCATATCT
ACTATCATTAACATACGACCCGAAACAATAACATTTGATCGCCTCCCTTTATTTGTTTGA
AGAGTATTCGTCACAGTAATTCTTCTCCTATTATCTTTACCTATTTTCGCAGGAGCACTA
ACTATACTTTTAACTGA

#Vulcanolepas_cf._parensis_JX036424
GCTATAGTTGGAACAGCCCTTAGAATGTTAGTCCGTGTAGAACTAGGACAACCAGGCAGA
CTAATCGGCGATGATCAGATTTATAATGTAATTGTAACTGCCCACGCATTTGTAATAATT
TTTTTTATAGTAATACCAATTATAATTGGAGGATTTGGAAATTGACTTCTCCCTTTAATA
TTAGGAGCCCCAGACATGGCCTTCCCTCGACTTAATAATATAAGATTTTGACTTCTTCCT
CCCTCCCTTATACTTTTAATTAGAAGATCCTTAGTAGAGGCAGGATCCGGCACCGGATGA
ACTGTATACCCCCCCTTAGCTAGAAATATCTCACACTCAGGGGCCGCAGTTGACTTAACT
ATTTTCTCCCTTCACTTAGCAGGAGCCTCTTCAATTTTAGGGGCCATTAATTTCATATCT
ACTATCATTAACATACGACCCGAAACAATAACATTTGATCGCCTCCCTTTATTTGTTTGA
AGAGTATTCGTCACAGTAATTCTTCTCCTATTATCTTTACCTATTTTCGCAGGAGCACTA
ACTATACTTTTAACTGA

#Vulcanolepas_cf._parensis_JX036425
GCTATAGTTGGAACAGCCCTTAGAATGTTAGTCCGTGTAGAACTAGGACAACCAGGCAGA
CTGATCGGCGATGATCAGATTTATAATGTAATTGTAACTGCCCACGCATTTGTAATAATT
TTTTTTATAGTAATACCAATTATAATTGGAGGATTTGGAAATTGACTTCTCCCTTTAATA
TTAGGAGCCCCAGACATGGCCTTCCCTCGACTTAATAATATAAGATTTTGACTTCTTCCT
CCCTCCCTTATACTTTTAATTAGAAGATCCTTAGTAGAGGCAGGATCCGGCACCGGATGA
ACTGTATACCCCCCCTTAGCTAGAAATATCTCACACTCAGGGGCCGCAGTTGACTTAACT
ATTTTCTCCCTTCACTTAGCAGGAGCCTCTTCAATTTTAGGGGCCATTAATTTCATGTCT
ACTATCATTAACATACGACCCGAAACAATAACATTTGATCGCCTCCCTTTATTTGTTTGA
AGAGTATTCGTCACAGTAATTCTTCTCCTATTATCTTTACCTATTTTCGCAGGAGCACTA
ACTATACTTTTAACTGA

#Vulcanolepas_cf._parensis_JX036426
GCTATAGTTGGAACAGCCCTTAGAATATTAGTCCGTGTAGAACTAGGACAACCAGGCAGA
CTGATCGGCGATGATCAGATTTATAATGTAATTGTAACTGCCCACGCATTTGTAATAATT
TTTTTTATAGTAATACCAATTATAATTGGAGGATTTGGAAATTGACTTCTCCCTTTAATA
TTAGGAGCCCCAGACATGGCCTTCCCTCGACTTAATAATATAAGATTTTGACTTCTTCCT
CCCTCCCTTATACTTTTAATTAGAAGATCCTTAGTAGAGGCAGGATCCGGCACCGGATGA
ACTGTATACCCCCCCTTAGCTAGAAATATCTCACACTCAGGGGCCGCAGTTGACTTAACT
ATTTTCTCCCTTCACTTAGCAGGAGCCTCTTCAATTTTAGGGGCCATTAATTTCATATCT
ACTATCATTAACATACGACCCGAAACAATAACATTTGATCGCCTCCCTTTATTTGTTTGA
AGAGTATTCGTCACAGTAATTCTTCTCCTATTATCTTTACCTATTTTCGCAGGAGCACTA
ACTATACTTTTAACTGA

#Vulcanolepas_cf._parensis_JX036427
GCTATAGTTGGAACAGCCCTTAGAATATTAGTCCGTGTAGAACTAGGACAACCAGGCAGA
CTGATCGGCGATGATCAGATTTATAATGTAATTGTAACTGCCCACGCATTTGTAATAATT
TTTTTTATAGTAATACCAATTATAATTGGAGGATTTGGAAATTGACTTCTCCCTTTAATA
TTAGGAGCCCCAGACATGGCCTTCCCTCGACTTAATAATATAAGATTTTGACTTCTTCCT
CCCTCCCTTATACTTTTAATTAGAAGATCCTTAGTAGAGGCAGGATCCGGCACCGGATGA
ACTGTATACCCCCCTTTAGCTAGAAATATCTCACACTCAGGGGCCGCAGTTGACTTAACT
ATTTTCTCCCTTCACTTAGCAGGAGCCTCTTCAATTTTAGGGGCCATTAATTTCATATCT
ACTATCATTAACATACGACCCGAAACAATAACATTTGATCGCCTCCCTTTATTTGTTTGA
AGAGTATTCGTCACAGTAATTCTTCTCCTATTATCTTTACCTATTTTCGCAGGAGCACTA
ACTATACTTTTAACTGA

#Vulcanolepas_cf._parensis_JX036428
GCTATAGTTGGAACAGCCCTTAGAATACTAGTCCGTGTAGAACTAGGACAACCAGGCAGA
CTGATCGGCGATGATCAGATTTATAATGTAATTGTAACTGCCCACGCATTTGTAATAATT
TTTTTTATAGTAATACCAATTATAATTGGAGGATTTGGAAATTGACTTCTCCCTTTAATA
TTAGGAGCCCCAGACATGGCCTTCCCTCGACTTAATAATATAAGATTTTGACTTCTTCCT
CCCTCCCTTATACTTTTAATTAGAAGATCCTTAGTAGAGGCAGGATCCGGCACCGGATGA
ACTGTATACCCCCCCTTAGCTAGAAATATCTCACACTCAGGGGCCGCAGTTGACTTAACT
ATTTTCTCCCTTCACTTAGCAGGAGCCTCTTCAATTTTAGGGGCCATTAATTTCATATCT
ACTATCATTAACATACGACCCGAAACAATAACATTTGATCGCCTCCCTTTATTTGTTTGA
AGAGTATTCGTCACAGTAATTCTTCTCCTATTATCTTTACCTATTTTCGCAGGAGCACTA
ACTATACTTTTAACTGA

#Vulcanolepas_cf._parensis_JX036429
GCCATAGTTGGGACAGCCCTTAGAATGTTAGTCCGTGTAGAACTAGGACAACCAGGCAGA
CTGATCGGCGATGATCAGATTTATAATGTAATTGTAACTGCCCACGCATTTGTAATAATT
TTTTTTATAGTAATACCAATTATAATTGGAGGATTTGGAAATTGACTTCTCCCTTTAATA
TTAGGAGCCCCAGACATGGCCTTCCCTCGACTTAATAATATAAGATTTTGACTTCTTCCT
CCCTCCCTTATACTTTTAATTAGAAGATCCCTAGTAGAGGCAGGATCCGGAACCGGATGA
ACTGTATATCCTCCCTTAGCTAGAAATATCGCACACTCAGGGGCCGCAGTTGACTTAACT
ATTTTCTCCCTTCACTTAGCAGGAGCCTCTTCAATTTTAGGGGCCATTAATTTCATATCT
ACTATCATTAACATACGACCCGAAACAATAACATTTGATCGCCTCCCTTTATTTGTTTGA
AGAGTATTCGTCACAGTAATTCTTCTCCTGTTATCTTTACCTATTTTCGCAGGAGCACTA
ACTATACTTTTAACTGA

#Vulcanolepas_cf._parensis_JX036430
GCTATAGTTGGAACAGCCCTTAGAATATTAGTCCGTGTAGAACTAGGACAACCAGGCAGA
CTAATCGGCGATGATCAGATTTATAATGTAATTGTAACTGCCCACGCATTTGTAATAATT
TTTTTTATAGTAATACCAATTATAATTGGAGGATTTGGAAATTGACTTCTCCCTTTAATA
TTAGGAGCCCCAGACATGGCCTTCCCTCGACTTAATAATATAAGATTTTGACTTCTTCCT
CCCTCCCTTATACTTTTAATTAGAAGATCCTTAGTAGAGGCAGGATCCGGCACCGGATGA
ACTGTATACCCCCCCTTAGCTAGAAATATCTCACACTCAGGGGCCGCAGTTGACTTAACT
ATTTTCTCCCTTCACTTAGCAGGAGCCTCTTCAATTTTAGGGGCCATTAATTTCATATCT
ACTATCATTAACATACGACCCGAAACAATAACATTTGATCGCCTCCCTTTATTTGTTTGA
AGAGTATTCGTCACAGTAATTCTTCTCCTATTATCTTTACCTATTTTCGCAGGAGCACTA
ACTATACTTTTAACTGA

#Vulcanolepas_cf._parensis_JX036431
GCCATAGTGGGGACAGCCCTTAGAATGTTAGTCCGTGTAGAACTAGGACAACCAGGCAGA
CTGATCGGCGATGATCAGATTTATAATGTAATTGTAACTGCCCACGCATTTGTAATAATT
TTTTTTATAGTAATACCAATTATAATTGGAGGATTTGGAAATTGACTTCTCCCTTTAATA
TTAGGAGCCCCAGACATGGCCTTCCCTCGACTTAATAATATAAGATTTTGACTTCTTCCT
CCCTCCCTTATACTTTTAATTAGAAGATCCCTAGTAGAGGCAGGATCCGGAACCGGATGA
ACTGTATATCCTCCCTTAGCTAGAAATATCGCACACTCAGGGGCCGCAGTTGACTTAACT
ATTTTCTCCCTTCACTTAGCAGGAGCCTCTTCAATTTTAGGGGCCATTAATTTCATATCT
ACTATCATTAACATACGACCCGAAACAATAACATTTGATCGCCTCCCTTTATTTGTTTGA
AGAGTATTCGTCACAGTAATTCTTCTCCTGTTATCTTTACCTATTTTCGCAGGAGCACTA
ACTATACTTTTAACTGA

#Vulcanolepas_cf._parensis_JX036432
GCCATAGTGGGGACAGCCCTTAGAATGTTAGTCCGTGTAGAACTAGGACAACCAGGCAGA
CTGATCGGCGATGATCAGATTTATAATGTAATTGTAACTGCCCACGCATTTGTAATAATT
TTTTTTATAGTAATACCAATTATAATTGGAGGATTTGGAAATTGACTTCTCCCTTTAATA
TTAGGAGCCCCAGACATGGCCTTCCCTCGACTTAATAATATAAGATTTTGACTTCTTCCT
CCCTCCCTTATACTTTTAATTAGAAGATCCCTAGTAGAGGCAGGATCCGGAACCGGATGA
ACTGTATATCCTCCCTTAGCTAGAAATATCGCACACTCAGGGGCCGCAGTTGACTTAACT
ATTTTCTCCCTTCACTTAGCAGGAGCCTCTTCAATTTTAGGGGCCATTAATTTCATATCT
ACTATCATTAACATACGACCCGAAACAATAACATTTGATCGCCTCCCTTTATTTGTTTGA
AGAGTATTCGTCACAGTAATTCTTCTCCTATTATCTTTACCTATTTTCGCAGGAGCACTA
ACTATACTTTTAACTGA

#Vulcanolepas_cf._parensis_JX036433
GCCATAGTGGGGACAGCCCTTAGAATGTTAGTCCGTGTAGAACTAGGACAACCAGGCAGA
CTGATCGGCGATGATCAGATTTATAATGTAATTGTAACTGCCCACGCATTTGTAATAATT
TTTTTTATAGTAATACCAATTATAATTGGAGGATTTGGAAATTGACTTCTCCCTTTAATA
TTAGGAGCCCCAGACATGGCCTTCCCTCGACTTAATAATATAAGATTTTGACTTCTTCCT
CCCTCCCTTATACTTTTAATTAGAAGATCCCTAGTAGAGGCAGGATCCGGAACCGGATGA
ACTGTATATCCTCCCTTAGCTAGAAATATCGCACACTCAGGGGCCGCAGTTGACTTAACT
ATTTTCTCCCTTCACTTAGCAGGAGCCTCTTCAATTTTAGGGGCCATTAATTTCATATCT
ACTATCATTAACATACGACCCGAAACAATAACATTTGATCGCCTCCCTTTATTTGTTTGA
AGAGTATTCATCACAGTAATTCTTCTCCTATTATCTTTACCTATTTTCGCAGGAGCGCTA
ACTATACTTTTAACTGA

#Vulcanolepas_cf._parensis_JX036434
GCTATAGTTGGAACAGCCCTTAGAATATTAGTCCGTGTAGAACTAGGACAACCAGGCAGA
CTGATCGGCGATGATCAGATTTATAATGTAATTGTAACTGCCCACGCATTTGTAATAATT
TTTTTTATAGTAATACCAATTATAATTGGAGGATTTGGAAATTGACTTCTCCCTTTAATA
TTAGGAGCCCCAGACATGGCCTTCCCTCGACTTAATAATATAAGATTTTGACTTCTTCCT
CCCTCCCTTATACTTTTAATTAGAAGATCCCTAGTAGAGGCAGGATCCGGCACCGGATGA
ACTGTATACCCCCCCTTAGCTAGAAATATCTCACACTCAGGGGCCGCAGTTGACTTAACT
ATTTTCTCCCTTCACTTAGCAGGAGCCTCTTCAATTTTAGGGGCCATTAATTTCATATCT
ACTATCATTAACATACGACCCGAAACAATAACATTTGATCGCCTCCCTTTATTTGTTTGA
AGAGTATTCGTCACAGTAATTCTTCTCCTATTATCTTTACCTATTTTCGCAGGAGCACTA
ACTATACTTTTAACTGA

#Vulcanolepas_cf._parensis_JX036436
GCTATAGTTGGAACAGCCCTTAGAATGTTAGTCCGTGTAGAACTAGGACAACCAGGCAGA
CTAATCGGCGATGATCAGATTTATAATGTAATTGTAACTGCCCACGCATTTGTAATAATT
TTTTTTATAGTAATACCAATTATAATTGGAGGATTTGGAAATTGACTTCTCCCTTTAATA
TTAGGAGCCCCAGACATGGCCTTCCCTCGACTTAATAATATAAGATTTTGACTTCTTCCT
CCCTCCCTTATACTTTTAATTAGAAGATCCTTAGTAGAGGCAGGATCCGGCACCGGATGA
ACTGTATACCCTCCCTTAGCTAGAAATATCTCACACTCAGGGGCCGCAGTTGACTTAACT
ATTTTCTCCCTTCACTTAGCAGGAGCCTCTTCAATTTTAGGGGCCATTAATTTCATATCT
ACTATCATTAACATACGACCCGAAACAATAACATTTGATCGCCTCCCTTTATTTGTTTGA
AGAGTATTCGTCACAGTAATTCTTCTCCTATTATCTTTACCTATTTTCGCAGGAGCACTA
ACTATACTTTTAACTGA

#Vulcanolepas_cf._parensis_JX036437
GCTATAGTTGGAACAGCCCTTAGAATGTTAGTCCGTGTAGAACTAGGACAACCAGGCAGA
CTGATCGGCGATGATCAGATTTATAATGTAATTGTAACTGCCCACGCATTTGTAATAATT
TTTTTTATAGTAATACCAATTATAATTGGAGGATTTGGAAATTGACTTCTCCCTTTAATA
TTAGGAGCCCCAGACATGGCCTTCCCTCGACTTAATAATATAAGATTTTGACTTCTTCCT
CCCTCCCTTATACTTTTAATTAGAAGATCCTTAGTAGAGGCAGGATCCGGCACCGGATGA
ACTGTATACCCCCCCTTAGCTAGAAATATCTCACACTCAGGGGCCGCAGTTGACTTAACT
ATTTTCTCCCTTCACTTAGCAGGAGCCTCTTCAATTTTAGGGGCCATTAATTTCATATCT
ACTATCATTAACATACGACCCGAAACAATAACATTTGATCGCCTCCCTTTATTTGTTTGA
AGAGTATTCGTCACAGTAATTCTTCTCCTGTTATCTTTACCTATTTTCGCAGGAGCACTA
ACTATACTTTTAACTGA

#Vulcanolepas_cf._parensis_JX036438
GCTATAGTTGGAACAGCCCTTAGAATGTTAGTCCGTGTAGAACTAGGACAACCAGGCAGA
CTAATCGGCGATGATCAGATTTATAATGTAATTGTAACTGCCCACGCATTTGTAATAATT
TTTTTTATAGTAATACCAATTATAATTGGAGGATTTGGAAATTGACTTCTCCCTTTAATA
TTAAGAGCCCCAGACATGGCCTTCCCTCGACTTAATAATATAAGATTTTGACTTCTTCCT
CCCTCCCTTATACTTTTAATTAGAAGATCCTTAGTAGAGGCAGGATCCGGCACCGGATGA
ACTGTATACCCCCCCTTAGCTAGAAATATCTCACACTCAGGGGCCGCAGTTGACTTAACT
ATTTTCTCCCTTCACTTAGCAGGAGCCTCTTCAATTTTAGGGGCCATTAATTTCATATCT
ACTATCATTAACATACGACCCGAAACAATAACATTTGATCGCCTCCCTTTATTTGTTTGA
AGAGTATTCGTCACAGTAATTCTTCTCCTATTATCTTTACCTATTTTCGCAGGAGCACTA
ACTATACTTTTAACTGA

#Vulcanolepas_cf._parensis_JX036439
GCTATAGTTGGAACAGCCCTTAGAATGTTAGTCCGTGTAGAACTAGGACAACCAGGCAGA
CTAATCGGCGATGATCAGATTTATAATGTAATTGTAACTGCCCACGCATTTGTAATAATT
TTTTTTATAGTAATACCAATTATAATTGGAGGATTTGGAAATTGACTTCTCCCTTTAATA
TTAGGAGCCCCAGACATGGCCTTCCCTCGACTTAATAATATAAGATTTTGACTTCTTCCT
CCCTCCCTTATACTTTTAATTAGAAGATCCTTAGTAGAGGCAGGATCCGGCACCGGATGA
ACTGTATACCCACCCTTAGCTAGAAATATCTCACACTCAGGGGCCGCAGTTGACTTAACT
ATTTTCTCCCTTCACTTAGCAGGAGCCTCTTCAATTTTAGGAGCCATTAATTTCATATCT
ACTATCATTAACATACGACCCGAAACAATAACATTTGATCGCCTCCCTTTATTTGTTTGA
AGAGTATTCGTCACAGTAATTCTTCTCCTATTATCTTTACCTATTTTCGCAGGAGCACTA
ACTATACTTTTAACTGA

#Vulcanolepas_cf._parensis_JX036440
GCTATAGTTGGAACAGCCCTTAGAATATTAGTCCGTGTAGAACTAGGACAACCAGGCAGA
CTGATCGGCGATGATCAGATTTATAATGTAATTGTAACTGCCCACGCATTTGTAATAATT
TTTTTTATAGTAATACCAATTATAATTGGAGGATTTGGAAATTGACTTCTCCCTTTAATA
TTAGGAGCCCCAGACATGGCCTTCCCTCGACTTAATAATATAAGATTTTGACTTCTTCCT
CCCTCCCTTATACTTTTAATTAGAAGATCCTTAGTAGAGGCAGGATCCGGCACCGGATGA
ACTGTATACCCCCCCTTAGCTAGAAATATCTCACACTCAGGGGCCGCAGTTGACTTAACT
ATTTTCTCCCTTCACTTAGCAGGAGCCTCTTCAATTTTAGGGGCCATTAATTTCATATCT
ACTATCATTAACATACGACCCGAAACAATAACATTTGATCGCCTCCCTTTATTTGTTTGA
AGAGTATTCGTCACAGTAATTCTTCTCCTATTATCTTTACCTATTTTCGCAGGAGCACTA
ACTATACTTTTAACTGA

#Vulcanolepas_cf._parensis_JX036441
GCCATAGTGGGGACAGCCCTTAGAATGTTAGTCCGTGTAGAACTAGGACAACCAGGCAGA
CTGATCGGCGATGATCAGATTTATAATGTAATTGTAACTGCCCACGCATTTGTAATAATT
TTTTTTATAGTAATACCAATTATAATTGGGGGATTTGGAAATTGACTTCTCCCTTTAATA
TTAGGAGCCCCAGACATGGCCTTCCCTCGACTTAATAATATAAGATTTTGACTTCTTCCT
CCCTCCCTTATACTTTTAATTAGAAGATCCTTAGTAGAGGCAGGATCCGGAACCGGATGA
ACTGTATATCCTCCCTTAGCTAGAAATATCGCACACTCAGGGGCCGCAGTTGACTTAACT
ATTTTCTCCCTTCACTTAGCAGGAGCCTCTTCAATTTTAGGGGCCATTAATTTCATATCT
ACTATCATTAACATACGACCCGAAACAATAACATTTGATCGCCTCCCTTTATTTGTTTGA
AGAGTATTCGTCACAGTAATTCTTCTCCTATTATCTTTACCTATTTTCGCAGGAGCACTA
ACTATACTTTTAACTGA

#Vulcanolepas_cf._parensis_JX036442
GCCATAGTGGGGACAGCCCTTAGAATGTTAGTCCGTGTAGAACTAGGACAACCAGGCAGA
CTGATCGGCGATGATCAGATTTATAATGTAATTGTAACTGCCCACGCATTTGTAATAATT
TTTTTTATAGTAATACCAATTATAATTGGAGGATTTGGAAATTGACTTCTCCCTTTAATA
TTAGGAGCCCCAGACATGGCCTTCCCTCGACTTAATAATATAAGATTTTGACTTCTTCCT
CCCTCCCTTATACTTTTAATTAGAAGATCCCTAGTAGAGGCAGGATCCGGAACCGGATGA
ACTGTATATCCTCCCTTAGCTAGAAATATCGCACACTCAGGGGCTGCAGTTGACTTAACT
ATTTTCTCCCTTCACTTAGCAGGAGCCTCTTCAATTTTAGGGGCCATTAATTTTATATCT
ACTATCATCAACATACGACCCGAAACAATAACATTTGATCGCCTCCCTTTATTTGTTTGA
AGAGTATTCGTCACAGTAATTCTTCTCCTATTATCTTTACCTATTTTCGCAGGAGCACTA
ACTATACTTTTAACTGA

#Vulcanolepas_cf._parensis_JX036443
GCTATAGTTGGAACAGCCCTTAGAATGTTAGTCCGTGTAGAACTAGGACAACCAGGCAGA
CTAATCGGAGATGATCAGATTTATAATGTAATTGTAACTGCCCACGCATTTGTAATAATT
TTTTTTATAGTAATACCAATTATAATTGGAGGATTTGGAAATTGACTTCTCCCTTTAATA
TTAGGAGCCCCAGACATGGCCTTCCCTCGACTTAATAATATAAGATTTTGACTTCTTCCT
CCCTCCCTTATACTTTTAATTAGAAGATCCTTAGTAGAGGCAGGATCCGGCACCGGATGA
ACTGTATACCCCCCCTTAGCTAGAAATATCTCACACTCAGGGGCCGCAGTTGACTTAACT
ATTTTCTCCCTTCACTTAGCAGGAGCCTCTTCAATTTTAGGGGCCATTAATTTCATATCT
ACTATCATTAACATACGACCCGAAACAATAACATTTGATCGCCTCCCTTTATTTGTTTGA
AGAGTATTCGTCACAGTAATTCTTCTCCTATTATCTTTACCTATTTTCGCAGGAGCACTA
ACTATACTTTTAACTGA

#Vulcanolepas_cf._parensis_JX036435
GCTATAGTTGGAACAGCCCTTAGAATGTTAGTCCGTGTAGAACTAGGACAACCAGGCAGA
CTAATCGGCGATGATCAGATTTATAATGTAATTGTAACTGCCCACGCATTTGTAATAATT
TTTTTTATAGTAATACCAATTATAATTGGAGGATTTGGAAATTGACTTCTCCCTTTAATA
TTAGGAGCCCCAGACATGGCCTTCCCTCGACTTAATAATATAAGATTTTGACTTCTTCCT
CCTTCCCTTATACTTTTAATTAGAAGATCCTTAGTAGAGGCAGGATCCGGCACCGGATGA
ACTGTATACCCCCCCTTAGCTAGAAATATCTCACACTCAGGGGCCGCAGTTGACTTAACT
ATTTTCTCCCTTCACTTAGCAGGAGCCTCTTCAATTTTAGGGGCCATTAATTTCATATCT
ACTATTATTAACATACGACCCGAAACAATAACATTTGATCGCCTCCCTTTATTTGTTTGA
AGAGTATTCGTCACAGTAATTCTTCTCCTATTATCTTTACCTATTTTCGCAGGAGCACTA
ACTATACTTTTAACTGA

#Vulcanolepas_cf._parensis_JX036444
GCCATAGTGGGGACAGCCCTTAGAATGTTAGTCCGTGTAGAACTAGGACAACCAGGCAGA
CTGATCGGCGATGATCAGATTTATAATGTAATTGTAACTGCCCACGCATTTGTAATAATT
TTTTTTATAGTAATACCAATTATAATTGGAGGATTTGGAAATTGACTTCTCCCTTTAATA
TTAGGAGCCCCAGACATGGCCTTCCCTCGACTTAATAATATAAGATTTTGACTTCTTCCT
CCCTCCCTTATACTTTTAATTAGAAGATCCTTAGTAGAGGCAGGATCCGGAACCGGATGA
ACTGTATATCCTCCCTTAGCTAGAAATATCGCACACTCAGGGGCCGCAGTTGACTTAACT
ATTTTCTCCCTTCACTTAGCAGGAGCCTCTTCAATTTTAGGGGCCATTAATTTCATATCT
ACTATCATTAACATACGACCCGAAACAATAACATTTGATCGCCTCCCTTTATTTGTTTGA
AGAGTATTCGTCACAGTAATTCTTCTCCTATTATCTTTACCTATTTTCGCAGGAGCACTA
ACTATACTTTTAACTGA

#Vulcanolepas_cf._parensis_JX036445
GCCATAGTGGGGACAGCCCTTAGAATGTTAGTCCGTGTAGAACTAGGACAACCAGGCAGA
CTGATCGGCGATGATCAGATTTATAATGTAATTGTAACTGCCCACGCATTTGTAATAATT
TTTTTTATAGTAATACCAATTATAATTGGAGGATTTGGAAATTGACTTCTCCCTTTAATA
TTAGGAGCCCCAGACATGGCCTTCCCTCGACTTAATAATATAAGATTTTGACTTCTTCCT
CCCTCCCTTATACTTTTAATTAGAAGATCCCTAGTAGAGGCAGGATCCGGAACCGGATGA
ACTGTATATCCTCCCTTAGCTAGAAATATCGCACACTCAGGGGCCGCAGTTGACTTAACT
ATTTTCTCCCTTCACTTAGCAGGAGCCTCTTCAATTTTAGGGGCCATTAATTTCATATCT
ACTATCATTAACATACGACCCGAAACAATAACATTTGATCGCCTCCCTTTATTTATTTGA
AGAGTATTCGTCACAGTAATTCTTCTCCTATTATCTTTACCTATTTTCGCAGGAGCACTA
ACTATACTTTTAACTGA

#Vulcanolepas_cf._parensis_JX036446
GCTATAGTTGGAACAGCCCTTAGAATGTTAGTCCGTGTAGAACTAGGACAACCAGGCAGA
CTAATCGGCGATGATCAGATTTATAATGTAATTGTAACTGCCCACGCATTTGTAATAATT
TTTTTTATAGTAATACCAATTATAATTGGAGGATTTGGAAATTGACTTCTCCCTTTAATA
TTAGGAGCCCCAGACATGGCCTTCCCTCGACTTAATAATATAAGATTTTGACTTCTTCCT
CCTTCCCTTATACTTTTAATTAGAAGATCCTTAGTAGAGGCAGGATCCGGCACCGGATGA
ACTGTATACCCCCCCTTAGCTAGAAATATCTCACACTCAGGGGCCGCAGTTGACTTAACT
ATTTTCTCCCTTCACTTAGCAGGAGCCTCCTCAATTTTAGGGGCCATTAATTTCATATCT
ACTATTATTAACATACGACCCGAAACAATAACATTTGATCGCCTCCCTTTATTTGTTTGA
AGAGTATTCGTCACAGTAATTCTTCTCCTATTATCTTTACCTATTTTCGCAGGAGCACTA
ACTATACTTTTAACTGA

#Vulcanolepas_cf._parensis_JX036447
GCTATAGTTGGAACAGCCCTTAGGATATTAGTCCGTGTAGAACTAGGACAACCAGGCAGA
CTGATCGGCGATGATCAGATTTATAATGTAATTGTAACTGCCCACGCATTTGTAATAATT
TTTTTTATAGTAATACCAATTATAATTGGAGGATTTGGAAATTGACTTCTCCCTTTAATA
TTAGGAGCCCCAGACATGGCCTTCCCTCGACTTAATAATATAAGATTTTGACTTCTTCCT
CCCTCCCTTATACTTTTAATTAGAAGATCCTTAGTAGAGGCAGGATCCGGCACCGGATGA
ACTGTATACCCCCCCTTAGCTAGAAATATCTCACACTCAGGGGCCGCAGTTGACTTAACT
ATTTTCTCCCTTCACTTAGCAGGAGCCTCTTCAATTTTAGGGGCCATTAATTTCATATCT
ACTATCATTAACATACGACCCGAAACAATAACATTTGATCGCCTCCCTTTATTTGTTTGA
AGAGTATTCGTCACAGTAATTCTTCTCCTATTATCTTTACCTATTTTCGCAGGAGCACTA
ACTATACTTTTAACTGA

#Vulcanolepas_cf._parensis_JX036448
GCTATAGTTGGAACAGCCCTTAGAATATTAGTCCGTGTAGAACTAGGACAACCAGGCAGA
CTGATCGGCGATGATCAGATTTATAATGTAATTGTAACTGCCCACGCATTTGTAATAATT
TTTTTTATAGTAATACCAATTATAATTGGAGGATTTGGAAATTGACTTCTCCCTTTAATA
TTAGGAGCCCCAGACATGGCCTTCCCTCGACTTAATAATATAAGATTTTGACTTCTTCCT
CCCTCCCTTATACTTTTAATTAGAAGATCCTTAGTAGAGGCAGGATCCGGCACCGGATGA
ACTGTGTACCCCCCCTTAGCTAGAAATATCTCACACTCAGGGGCCGCAGTTGACTTAACT
ATTTTCTCCCTTCACTTAGCAGGAGCCTCTTCAATTTTAGGGGCCATTAATTTCATATCT
ACTATCATTAACATACGACCCGAAACAATAACATTTGATCGCCTCCCTTTATTTGTTTGA
AGAGTATTCGTCACAGTAATTCTTCTCCTATTATCTTTACCTATTTTCGCAGGAGCACTA
ACTATACTTTTAACTGA

#Vulcanolepas_cf._parensis_JX036449
GCCATAGTGGGGACAGCCCTTAGAATGTTAGTCCGTGTAGAACTAGGACAACCAGGCAGA
CTGATCGGCGATGATCAGATTTATAATGTAATTGTAACTGCCCACGCATTTGTAATAATT
TTTTTTATAGTAATACCAATTATAATTGGAGGATTTGGAAATTGACTTCTCCCTTTAATA
TTAGGAGCCCCAGACATGGCCTTCCCTCGACTTAATAATATAAGATTTTGACTTCTTCCT
CCCTCCCTTATACTTTTAATTAGAAGATCCCTAGTAGAGGCAGGATCCGGCACCGGATGA
ACTGTATATCCTCCCTTAGCTAGAAATATCGCACACTCAGGGGCCGCAGTTGACTTAACT
ATTTTCTCCCTTCACTTAGCAGGAGCCTCTTCAATTTTAGGGGCCATTAATTTTATATCT
ACTATCATTAACATACGACCAGAAACAATAACATTTGATCGCCTCCCTTTATTTGTTTGA
AGAGTATTCGTCACAGTAATTCTTCTCCTATTATCTTTACCTATTTTCGCAGGAGCACTA
ACTATACTTTTAACTGA

#Vulcanolepas_cf._parensis_JX036450
GCCATAGTGGGGACAGCCCTTAGAATGTTAGTCCGTGTAGAACTAGGACAACCAGGCAGA
CTGATCGGTGATGATCAGATTTATAATGTAATTGTAACTGCCCACGCATTTGTAATAATT
TTTTTTATAGTAATACCAATTATAATTGGAGGATTTGGAAATTGACTTCTCCCTTTAATA
TTAGGAGCCCCAGACATGGCCTTCCCTCGACTTAATAATATAAGATTTTGACTTCTTCCT
CCCTCCCTTATACTTTTAATTAGAAGATCCCTAGTAGAGGCAGGATCCGGAACCGGATGA
ACTGTATACCCTCCCTTAGCTAGAAATATCGCACACTCAGGGGCCGCAGTTGACTTAACT
ATTTTCTCCCTTCACTTAGCAGGAGCCTCTTCAATTTTAGGGGCCATTAATTTCATATCT
ACTATCATTAACATACGACCCGAAACAATAACATTTGATCGCCTCCCTTTATTTGTTTGA
AGAGTATTCGTCACAGTAATTCTTCTCCTATTATCTTTACCTATTTTCGCAGGAGCACTA
ACTATACTTTTAACTGA

#Vulcanolepas_cf._parensis_JX036451
GCCATAGTGGGGACAGCCCTTAGAATGTTAGTCCGTGTAGAACTAGGACAACCAGGCAGA
CTGATCGGCGATGATCAGATTTATAATGTAATTGTAACTGCCCACGCATTTGTAATAATT
TTTTTTATAGTAATACCAATTATAATTGGAGGATTTGGAAATTGACTTCTCCCTTTAATA
TTAGGAGCCCCAGACATGGCCTTCCCTCGACTTAATAATATAAGATTTTGACTTCTTCCT
CCCTCCCTTATACTTTTAATTAGAAGATCCCTAGTAGAGGCAGGATCCGGAACCGGATGA
ACTGTATATCCTCCCTTAGCTAGAAATATCGCACACTCAGGGGCCGCAGTTGACTTAACT
ATTTTCTCCCTTCACTTAGCAGGAGCCTCTTCAATTTTAGGGGCCATTAATTTCATATCT
ACTATCATTAACATACGACCCGAAACAATAACATTTGATCGCCTCCCTTTATTTGTTTGA
AGAGTATTCGTCACAGTAATTCTTCTCCTATTATCTTTACCTATTTTCGCAGGAGCGCTA
ACTATACTTTTAACTGA

#Vulcanolepas_cf._parensis_JX036452
GCTATAGTAGGAACAGCCCTTAGAATATTAGTCCGTGTAGAACTAGGACAACCAGGCAGA
CTGATCGGCGATGATCAGATTTATAATGTAATTGTAACTGCCCACGCATTTGTAATAATT
TTTTTTATAGTAATACCAATTATAATTGGAGGATTTGGAAATTGACTTCTCCCTTTAATA
TTAGGAGCCCCAGACATGGCCTTCCCTCGACTTAATAATATAAGATTTTGACTTCTTCCT
CCCTCCCTTATACTTTTAATTAGAAGATCCTTAGTAGAGGCAGGATCCGGCACCGGATGA
ACTGTATACCCCCCCTTAGCTAGAAATATCTCACACTCAGGGGCCGCAGTTGACTTAACT
ATTTTCTCCCTTCACTTAGCAGGAGCCTCTTCAATTTTAGGGGCCATTAATTTCATATCT
ACTATCATTAACATACGACCCGAAACAATAACATTTGATCGCCTCCCTTTATTTGTTTGA
AGAGTATTCGTCACAGTAATTCTTCTCCTATTATCTTTACCTATTTTCGCAGGAGCACTA
ACTATACTTTTAACTGA

#Vulcanolepas_cf._parensis_JX036453
GCTATAGTTGGAACAGCCCTTAGAATGTTAGTCCGTGTAGAACTAGGACAACCAGGCAGA
CTAATCGGCGATGATCAGATTTATAATGTAATTGTAACTGCCCACGCATTTGTAATAATT
TTTTTTATAGTAATACCAATTATAATTGGAGGATTTGGAAATTGACTTCTCCCTTTAATA
TTAGGAGCCCCAGACATGGCCTTCCCTCGACTTAATAATATAAGATTTTGACTTCTTCCT
CCCTCCCTTATACTTTTAATTAGAAGATCCTTAGTAGAGGCAGGATCCGGCACCGGATGA
ACTGTATACCCCCCCTTAGCTAGAAATATCTCACACTCAGGGGCCGCAGTTGACTTAACT
ATTTTCTCCCTTCACTTAGCAGGAGCCTCTTCAATTTTAGGAGCCATTAATTTCATATCT
ACTATCATTAACATACGACCCGAAACAATAACATTTGATCGCCTCCCTTTATTTGTTTGA
AGAGTATTCGTCACAGTAATTCTTCTCCTATTATCTTTACCTATTTTCGCAGGAGCACTA
ACTATACTTTTAACTGA

#Vulcanolepas_cf._parensis_JX036454
GCTATAGTTGGAACAGCCCTTAGAATGTTAGTCCGTGTAGAACTAGGACAACCAGGCAGA
CTAATCGGCGATGATCAGATTTATAATGTAATTGTAACTGCCCACGCATTTGTAATAATT
TTTTTTATAGTAATACCAATTATAATTGGAGGATTTGGAAATTGACTTCTCCCTTTAATA
TTAGGAGCCCCAGACATGGCCTTCCCTCGACTTAATAATATAAGATTTTGACTTCTTCCT
CCCTCCCTTATACTTTTAATTAGAAGATCCTTAGTAGAGGCAGGATCCGGCACCGGATGA
ACTGTGTACCCCCCCTTAGCTAGAAATATCTCACACTCAGGGGCCGCAGTTGACTTAACT
ATTTTCTCCCTTCACTTAGCAGGAGCCTCTTCAATTTTAGGGGCCATTAATTTCATATCT
ACTATTATTAACATACGACCCGAAACAATAACATTTGATCGCCTCCCTTTATTTGTTTGA
AGAGTATTCGTCACAGTAATTCTTCTCCTATTATCTTTACCTATTTTCGCAGGAGCACTA
ACTATACTTTTAACTGA

#Vulcanolepas_cf._parensis_JX036455
GCCATAGTGGGGACAGCCCTTAGGATGTTAGTCCGTGTAGAACTAGGACAACCAGGCAGA
CTGATCGGCGATGATCAGATTTATAATGTAATTGTAACTGCCCACGCATTTGTAATAATT
TTTTTTATAGTAATACCAATTATAATTGGAGGATTTGGAAATTGACTTCTCCCTTTAATA
TTAGGAGCCCCAGACATGGCCTTCCCTCGACTTAATAATATAAGATTTTGACTTCTTCCT
CCCTCCCTTATACTTTTAATTAGAAGATCCTTAGTAGAGGCAGGATCCGGAACCGGATGA
ACTGTATATCCTCCCTTAGCTAGAAATATCGCACACTCAGGGGCCGCAGTTGACTTAACT
ATTTTCTCCCTTCACTTAGCAGGAGCCTCTTCAATTTTAGGGGCCATTAATTTCATATCT
ACTATCATTAACATACGACCCGAAACAATAACATTTGATCGCCTCCCTTTATTTGTTTGA
AGAGTATTCGTCACAGTAATTCTTCTCCTATTATCTTTACCTATTTTCGCAGGAGCACTA
ACTATACTTTTAACTGA

#Vulcanolepas_cf._parensis_JX036456
GCCATAGTGGGGACAGCCCTTAGAATGTTAGTCCGTGTAGAACTAGGACAACCAGGCAGA
CTGATCGGCGATGATCAGATTTATAATGTAATTGTAACTGCCCACGCATTTGTAATAATT
TTTTTTATAGTAATACCAATTATAATTGGAGGATTTGGAAATTGACTTCTCCCTTTAATA
TTAGGAGCCCCAGACATGGCCTTCCCTCGACTTAATAATATAAGATTTTGACTTCTTCCT
CCCTCCCTTATACTTTTAATTAGAAGATCCCTAGTAGAGGCAGGATCCGGCACCGGATGG
ACTGTATACCCTCCCTTAGCTAGAAATATCGCACACTCAGGGGCCGCAGTTGACTTAACT
ATTTTCTCCCTTCACTTAGCAGGAGCCTCTTCAATTTTAGGGGCCATTAATTTCATATCT
ACTATCATTAACATACGACCCGAAACAATAACATTTGATCGCCTCCCTTTATTTGTTTGA
AGAGTATTCGTCACAGTAATTCTTCTCCTATTATCTTTACCTATTTTCGCAGGAGCACTA
ACTATACTTTTAACTGA

#Vulcanolepas_cf._parensis_JX036457
GCTATAGTTGGAACAGCCCTTAGAATATTAGTCCGTGTAGAACTAGGACAACCAGGCAGA
CTGATCGGCGATGATCAGATTTATAATGTAATTGTAACTGCCCACGCATTTGTAATAATT
TTTTTTATAGTAATACCAATTATAATTGGAGGATTTGGAAATTGACTTCTCCCTTTAATA
TTAGGAGCCCCAGACATGGCCTTCCCCCGACTTAATAATATAAGATTTTGACTTCTTCCT
CCCTCCCTTATACTTTTAATTAGAAGATCCTTAGTAGAGGCAGGATCCGGCACCGGATGA
ACTGTATACCCCCCCTTAGCTAGAAATATCTCACACTCAGGGGCCGCAGTTGACTTAACT
ATTTTCTCCCTTCACTTAGCAGGAGCCTCTTCAATTTTAGGGGCCATTAATTTCATATCT
ACTATCATTAACATACGACCCGAAACAATAACATTTGATCGCCTCCCTTTATTTGTTTGA
AGAGTATTCGTCACAGTAATTCTTCTCCTATTATCTTTACCTATTTTCGCAGGAGCACTA
ACTATACTTTTAACTGA

#Vulcanolepas_cf._parensis_JX036458
GCTATAGTTGGAACAGCCCTTAGAATGTTAGTCCGTGTAGAACTAGGACAACCAGGCAGA
CTAATCGGCGATGATCAGATTTATAATGTAATTGTAACTGCCCACGCATTTGTAATAATT
TTTTTTATAGTAATGCCAATTATAATTGGAGGATTTGGAAATTGACTTCTCCCTTTAATA
TTAGGAGCCCCAGACATGGCCTTCCCTCGACTTAATAATATAAGATTTTGACTTCTTCCT
CCCTCCCTTATACTTTTAATTAGAAGATCCTTAGTAGAGGCAGGATCCGGCACCGGATGA
ACTGTATACCCCCCCTTAGCTAGAAATATCTCACACTCAGGGGCCGCAGTTGACTTAACT
ATTTTCTCCCTTCACTTAGCAGGAGCCTCTTCAATTTTAGGGGCCATTAATTTTATATCT
ACTATCATTAACATACGACCCGAAACAATAACATTTGATCGCCTCCCTTTATTTGTTTGA
AGAGTATTCGTCACAGTAATTCTTCTCCTATTATCTTTACCTATTTTCGCAGGAGCACTA
ACTATACTTTTAACTGA

#Vulcanolepas_cf._parensis_JX036459
GCTATAGTTGGAACAGCCCTTAGAATGTTAGTCCGTGTAGAACTAGGACAACCAGGCAGA
CTAATCGGCGATGATCAGATTTATAATGTAATTGTAACTGCCCACGCATTTGTAATAATT
TTTTTTATAGTAATACCAATTATAATTGGAGGATTTGGAAATTGACTTCTCCCTTTAATA
TTAGGAGCCCCAGACATGGCCTTCCCTCGACTTAATAATATAAGATTTTGACTTCTTCCT
CCCTCCCTTATACTTTTAATTAGAAGATCCTTAGTAGAGGCAGGATCCGGCACCGGATGA
ACTGTATACCCCCCCTTAGCTAGAAATATCTCACACTCAGGGGCCGCAGTTGACTTAACT
ATTTTCTCCCTTCACTTAGCAGGAGCCTCTTCAATTTTAGGGGCCATTAATTTCATATCT
ACTATCATTAACATACGACCCGAAACAATAACATTTGATCGCCTCCCTTTATTTGTTTGA
AGAGTATTCGTCACAGTAATTCTTCTCCTATTATCTTTACCTATTTTCGCAGGAGCATTA
ACTATACTTTTAACTGA

#Vulcanolepas_cf._parensis_JX036460
GCTATAGTTGGAACAGCCCTTAGAATGTTAGTCCGTGTAGAACTAGGACAACCAGGCAGA
CTGATCGGCGATGATCAGATTTATAATGTAATTGTAACTGCCCACGCATTTGTAATAATT
TTTTTTATAGTAATACCAATTATAATTGGAGGATTTGGAAATTGACTTCTCCCTTTAATA
TTAGGAGCCCCAGACATGGCCTTCCCTCGACTTAATAATATAAGATTTTGACTTCTTCCT
CCCTCCCTTATACTTTTAATTAGAAGATCCTTAGTAGAGGCAGGATCCGGCACCGGATGA
ACTGTATACCCCCCCCTAGCTAGAAATATCTCACACTCAGGGGCCGCAGTTGACTTAACT
ATTTTCTCCCTTCACTTAGCAGGAGCCTCTTCAATTTTAGGGGCCATTAATTTCATATCT
ACTATCATTAACATACGACCCGAAACAATAACATTTGATCGCCTCCCTTTATTTGTTTGA
AGAGTATTCGTCACAGTAATTCTTCTCCTATTATCTTTACCTATTTTCGCAGGAGCACTA
ACTATACTTTTAACTGA

#Vulcanolepas_cf._parensis_JX036461
GCTATAGTTGGAACGGCCCTTAGAATATTAGTCCGTGTAGAACTAGGACAACCAGGCAGA
CTAATCGGCGATGATCAGATTTATAATGTAATTGTAACTGCCCACGCATTTGTAATAATT
TTTTTTATAGTAATACCAATTATAATTGGAGGATTTGGAAATTGACTTCTCCCTTTAATA
TTAGGAGCCCCAGACATGGCCTTCCCTCGACTTAATAATATAAGATTTTGACTTCTTCCT
CCCTCCCTTATACTTTTAATTAGAAGATCCTTAGTAGAGGCAGGATCCGGCACCGGATGA
ACTGTATACCCCCCCTTAGCTAGAAATATCTCACACTCAGGGGCCGCAGTTGACTTAACT
ATTTTCTCCCTTCACTTAGCAGGAGCCTCTTCAATTTTAGGGGCCATTAATTTCATATCT
ACTATCATTAACATACGACCCGAAACAATAACATTTGATCGCCTCCCTTTATTTGTTTGA
AGAGTATTCGTCACAGTAATTCTTCTCCTATTATCTTTACCTATTTTCGCAGGAGCACTA
ACTATACTTTTAACTGA

#Vulcanolepas_cf._parensis_JX036462
GCTATAGTTGGAACAGCCCTTAGAATGTTAATCCGTGTAGAACTAGGACAACCAGGCAGA
CTGATCGGCGATGATCAGATTTATAATGTAATTGTAACTGCCCACGCATTTGTAATAATT
TTTTTTATAGTAATACCAATTATAATTGGAGGATTTGGAAATTGACTTCTCCCTTTAATA
TTAGGAGCCCCAGACATGGCCTTCCCTCGACTTAATAATATAAGATTTTGACTTCTTCCT
CCCTCCCTTATACTTTTAATTAGAAGATCCTTAGTAGAGGCAGGATCCGGCACCGGATGA
ACTGTATACCCCCCCTTAGCTAGAAATATCTCACACTCAGGGGCCGCAGTTGACTTAACT
ATTTTCTCCCTTCACTTAGCAGGAGCCTCTTCAATTTTAGGGGCCATTAATTTCATATCT
ACTATCATTAACATACGACCCGAAACAATAACATTTGATCGCCTCCCTTTATTTGTTTGA
AGAGTATTCGTCACAGTAATTCTTCTCCTATTATCTTTACCTATTTTCGCAGGAGCACTA
ACTATACTTTTAACTGA

#Vulcanolepas_cf._parensis_JX036463
GCTATAGTTGGAACAGCCCTTAGAATGTTAGTCCGTGTAGAACTAGGACAACCAGGCAGA
CTGATCGGCGATGATCAGATTTATAATGTAATTGTAACTGCCCACGCATTTGTAATAATT
TTTTTTATAGTAATACCAATTATAATTGGGGGATTTGGAAATTGACTTCTCCCTTTAATA
TTAGGAGCCCCAGACATGGCCTTCCCTCGACTTAATAATATAAGATTTTGACTTCTTCCT
CCCTCCCTTATACTTTTAATTAGAAGATCCTTAGTAGAGGCAGGATCCGGCACCGGATGA
ACTGTATACCCCCCCTTAGCTAGAAATATCTCACACTCAGGGGCCGCAGTTGACTTAACT
ATTTTCTCCCTTCACTTAGCAGGAGCCTCTTCAATTTTAGGGGCCATTAATTTCATATCT
ACTATCATTAACATACGACCCGAAACAATAACATTTGATCGCCTCCCTTTATTTGTTTGA
AGAGTATTCGTCACAGTAATTCTTCTCCTATTATCTTTACCTATTTTCGCAGGAGCACTA
ACTATACTTTTAACTGA

#Vulcanolepas_cf._parensis_JX036464
GCTATAGTTGGAACAGCCCTTAGAATGTTAGTCCGTGTAGAACTAGGACAACCAGGCAGA
CTGATCGGCGATGATCAGATTTATAATGTAATTGTAACTGCCCACGCATTTGTAATAATT
TTTTTTATAGTAATACCAATTATAATTGGAGGATTTGGAAATTGACTTCTCCCTTTAATA
TTAGGAGCCCCAGACATGGCCTTCCCTCGACTTAATAATATAAGATTTTGACTTCTTCCT
CCCTCCCTTATACTTTTAATTAGAAGATCCTTAGTAGAGGCAGGATCCGGCACCGGATGA
ACTGTATACCCCCCCTTAGCTAGAAATATCTCACACTCAGGGGCCGCAGTTGACTTAACT
ATTTTCTCCCTTCACTTAGCAGGAGCCTCTTCAATTTTAGGGGCCATTAATTTTATATCT
ACTATCATTAACATACGACCCGAAACAATAACATTTGATCGCCTCCCTTTATTTGTTTGA
AGAGTATTCGTCACAGTAATTCTTCTCCTATTATCTTTACCTATTTTCGCAGGAGCACTA
ACTATACTTTTAACTGA

#Leucolepas_longa_KP295027
GCCATAGTGGGGACAGCCCTTAGAATGTTAGTCCGTGTAGAACTAGGACAACCAGGCAGA
CTGATCGGCGATGATCAGATTTATAATGTAATTGTAACTGCCCACGCATTTGTAATAATT
TTTTTTATAGTAATACCAATTATAATTGGAGGATTTGGAAATTGACTTCTCCCTTTAATA
TTAGGAGCCCCAGACATGGCCTTCCCTCGACTTAATAATATAAGATTTTGACTTCTTCCT
CCCTCCCTTATACTTTTAATTAGAAGATCCCTAGTAGAGGCAGGATCCGGAACCGGATGA
ACTGTATATCCTCCCTTAGCTAGAAATATCGCACACTCAGGGGCCGCAGTTGACTTAACT
ATTTTCTCCCTTCACTTAGCAGGAGCCTCTTCAATTTTAGGGGCCATTAATTTCATATCT
ACTATCATTAACATACGACCCGAAACAATAACATTTGATCGCCTCCCTTTATTTGTTTGA
AGAGTATTCGTCACAGTAATTCTTCTCCTATTATCTTTACCTATTTTCGCAGGAGCACTA
ACTATACTTTTAACTGA

#Leucolepas_longa_KP295073
GCCATAGTGGGGACAGCCCTTAGAATGTTAGTCCGTGTAGAACTAGGACAACCAGGCAGA
CTGATCGGCGATGATCAGATTTATAATGTAATTGTAACTGCCCACGCATTTGTAATAATT
TTTTTTATAGTAATACCAATTATAATTGGAGGATTTGGAAATTGACTTCTCCCTTTAATA
TTAGGAGCCCCAGACATGGCCTTCCCTCGACTTAATAATATAAGATTTTGACTTCTTCCT
CCCTCCCTTATACTTTTAATTAGAAGATCCCTAGTAGAGGCAGGATCCGGAACCGGATGA
ACTGTATATCCTCCCTTAGCTAGAAATATCGCACACTCAGGGGCCGCAGTTGACTTAACT
ATTTTCTCCCTTCACTTAGCAGGAGCCTCTTCAATTTTAGGGGCCATTAATTTCATATCT
ACTATCATTAACATACGACCCGAAACAATAACATTTGATCGCCTCCCTTTATTTGTTTGA
AGAGTATTCGTCACAGTAATTCTTCTCCTATTATCTTTACCTATTTTCGCAGGAGCACTA
ACTATACTTTTAACTGA

#Leucolepas_longa_KP295076
GCCATAGTGGGGACAGCCCTTAGAATGTTAGTCCGTGTAGAACTAGGACAACCAGGCAGA
CTGATCGGCGATGATCAGATTTATAATGTAATTGTAACTGCCCACGCATTTGTAATAATT
TTTTTTATAGTAATACCAATTATAATTGGAGGATTTGGAAATTGACTTCTCCCTTTAATA
TTAGGAGCCCCAGACATGGCCTTCCCTCGACTTAATAATATAAGATTTTGACTTCTTCCT
CCCTCCCTTATACTTTTAATTAGAAGATCCCTAGTAGAGGCAGGATCCGGCACCGGATGG
ACTGTATACCCTCCCTTAGCTAGAAATATCGCACACTCAGGGGCCGCAGTTGACTTAACT
ATTTTCTCCCTTCACTTAGCAGGAGCCTCTTCAATTTTAGGGGCCATTAATTTCATATCT
ACTATCATTAACATACGACCCGAAACAATAACATTTGATCGCCTCCCTTTATTTGTTTGA
AGAGTATTCGTCACAGTAATTCTTCTCCTATTATCTTTACCTATTTTCGCAGGAGCACTA
ACTATACTTTTAACTGA

#Leucolepas_longa_KP295082
GCCATAGTGGGGACAGCCCTTAGAATGTTAGTCCGTGTAGAACTAGGACAACCAGGCAGA
CTGATCGGCGATGATCAGATTTATAATGTAATTGTAACTGCCCACGCATTTGTAATAATT
TTTTTTATAGTAATACCAATTATAATTGGAGGATTTGGAAATTGACTTCTCCCTTTAATA
TTAGGAGCCCCAGACATGGCCTTCCCTCGACTTAATAATATAAGATTTTGACTTCTTCCT
CCCTCCCTTATACTTTTAATTAGAAGATCCCTAGTAGAGGCAGGATCCGGCACCGGATGG
ACTGTATACCCTCCCTTAGCTAGAAATATCGCACACTCAGGGGCCGCAGTTGACTTAACT
ATTTTCTCCCTTCACTTAGCAGGAGCCTCTTCAATTTTAGGGGCCATTAATTTCATATCT
ACTATCATTAACATACGACCCGAAACAATAACATTTGATCGCCTCCCTTTATTTGTTTGA
AGAGTATTCGTCACAGTAATTCTTCTCCTATTATCTTTACCTATTTTCGCAGGAGCACTA
ACTATACTTTTAACTGA

#Leucolepas_longa_KP295083
GCCATAGTGGGGACAGCCCTTAGAATGTTAGTCCGTGTAGAACTAGGACAACCAGGCAGA
CTGATCGGCGATGATCAGATTTATAATGTAATTGTAACTGCCCACGCATTTGTAATAATT
TTTTTTATAGTAATACCAATTATAATTGGAGGATTTGGAAATTGACTTCTCCCTTTAATA
TTAGGAGCCCCAGACATGGCCTTCCCTCGACTTAATAATATAAGATTTTGACTTCTTCCT
CCCTCCCTTATACTTTTAATTAGAAGATCCCTAGTAGAGGCAGGATCCGGCACCGGATGG
ACTGTATACCCTCCCTTAGCTAGAAATATCGCACACTCAGGGGCCGCAGTTGACTTAACT
ATTTTCTCCCTTCACTTAGCAGGAGCCTCTTCAATTTTAGGGGCCATTAATTTCATATCT
ACTATCATTAACATACGACCCGAAACAATAACATTTGATCGCCTCCCTTTATTTGTTTGA
AGAGTATTCGTCACAGTAATTCTTCTCCTATTATCTTTACCTATTTTCGCAGGAGCACTA
ACTATACTTTTAACTGA

#Leucolepas_longa_KP295085
GCCATAGTGGGGACAGCCCTTAGAATGTTAGTCCGTGTAGAACTAGGACAACCAGGCAGA
CTGATCGGCGATGATCAGATTTATAATGTAATTGTAACTGCCCACGCATTTGTAATAATT
TTTTTTATAGTAATACCAATTATAATTGGAGGATTTGGAAATTGACTTCTCCCTTTAATA
TTAGGAGCCCCAGACATGGCCTTCCCTCGACTTAATAATATAAGATTTTGACTTCTTCCT
CCCTCCCTTATACTTTTAATTAGAAGATCCCTAGTAGAGGCAGGATCCGGCACCGGATGG
ACTGTATATCCTCCCTTAGCTAGAAATATCGCACACTCAGGGGCCGCAGTTGACTTAACT
ATTTTCTCCCTTCACTTAGCAGGAGCCTCTTCAATTTTAGGGGCCATTAATTTCATATCT
ACTATCATTAACATACGACCTGAAACAATAACATTTGATCGCCTCCCTTTATTTGTTTGA
AGAGTATTCGTCACAGTAATTCTTCTCCTATTATCTTTACCTATTTTCGCAGGAGCACTA
ACTATACTTTTAACTGA

#Capitulum_mitella_AB167462
gccatagtgggaacagcccttagaatactaatccgagcagagttaggacaacctggtagt
ttaattggagatgaccagatctacaacgttattgtcactgctcatgcttttatcataatt
ttttttatagttataccaattatgattggaggattcggcaattgacttctccccctaata
ttaggggcccctgacatggccttccctcgtcttaacaatataagtttctgacttcttcct
cccgcccttatactactaattagaggttccttggtagaagcaggagcaggtactgggtga
accgtctaccctcctctagccagtaatattgctcactcgggagcttcagtagatttaacc
atcttctcccttcacttggctggggcttcctctattcttggggctattaattttatgtcc
acagtaattaacatacgagcagaaactctaacatttgaccgtctccccttatttgtatga
agagtttttgtaaccgtaattctccttcttctttcccttcctgttctggcaggagccatt
acaatacttcttaccga
